# Supplementary material for: 3-(2-Fluoro­phenyl­sulfin­yl)-2,4,5,6-tetra­methyl-1-benzofuran
Source: Acta Crystallogr Sect E Struct Rep Online. 2012 Aug 23;68(Pt 9):o2742. doi: 10.1107/S1600536812035714 (PMC3435754; doi:10.1107/S1600536812035714)
Supplement: Supplementary file 1 [file e-68-o2742-sup1.cif]

##############################################################################
#                                                                            #
# This CIF contains the data in a paper accepted for publication in          #
# Acta Crystallographica Section E. It conforms to the requirements of       #
# Notes for Authors for Acta Crystallographica Section E, and has been       #
# peer reviewed under the auspices of the IUCr Commission on Journals.       #
#                                                                            #
# Full details of the Crystallographic Information File format               #
# are given in the paper "The Crystallographic Information File (CIF):       #
# a New Standard Archive File for Crystallography" by S. R. Hall, F. H.      #
# Allen and I. D. Brown [Acta Cryst. (1991), A47, 655-685].                  #
#                                                                            #
# The current version of the core CIF dictionary is obtainable from          #
# ftp://ftp.iucr.org/pub/cif_core.dic.                                       #
#                                                                            #
# Software is freely available for graphical display of the structure(s)     #
# in this CIF. For information consult the CIF software page                 #
# http://www.iucr.org/resources/cif/software.                                #
#                                                                            #
# This file may be used for bona fide research purposes within the           #
# scientific community so long as proper attribution is given to the journal # 
# article from which it was obtained.                                        #
#                                                                            #
##############################################################################
data_global
_audit_creation_method     'form.cif (version 2.0)'
_journal_data_validation_number     ?
_journal_date_recd_electronic     2012-08-02
_journal_date_accepted     2012-08-14
_journal_name_full     'Acta Crystallographica, Section E'
_journal_year     2012
_journal_volume     68
_journal_issue      9
_journal_page_first     o2742
_journal_page_last     o2742
_journal_paper_category     QO
_journal_paper_doi     10.1107/S1600536812035714
_journal_coeditor_code     LR2079
_publ_contact_author_name     'Prof. Uk Lee'
_publ_contact_author_address
;
 Department of Chemistry, Pukyong National University, 599-1 Daeyeon 3-dong
 Nam-gu, Busan 608-737, Republic of Korea
;
_publ_contact_author_email     'uklee@pknu.ac.kr'
_publ_contact_author_fax     '+82-51-629-5583'
_publ_contact_author_phone     '+82-51-629-5596'
_publ_section_title
;
3-(2-Fluorophenylsulfinyl)-2,4,5,6-tetramethyl-1-benzofuran
;
loop_
    _publ_author_name
    _publ_author_address
    'Choi, Hong Dae'
;
Department of Chemistry, Dongeui University, San 24 Kaya-dong
Busanjin-gu, Busan 614-714, Republic of Korea
;
    'Seo, Pil Ja'
;
Department of Chemistry, Dongeui University, San 24 Kaya-dong
Busanjin-gu, Busan 614-714, Republic of Korea
;
    'Lee, Uk'
;
Department of Chemistry, Pukyong National University,
599-1 Daeyeon 3-dong
Nam-gu, Busan 608-737, Republic of Korea
;
_publ_section_synopsis     .
data_I
_chemical_name_systematic
;
3-(2-Fluorophenylsulfinyl)-2,4,5,6-tetramethyl-1-benzofuran
;
_chemical_name_common     ?
_chemical_formula_moiety     'C18 H17 F O2 S'
_chemical_formula_sum     'C18 H17 F O2 S'
_chemical_formula_iupac     'C18 H17 F O2 S'
_chemical_formula_weight     316.38
_chemical_melting_point     ?
_symmetry_cell_setting     monoclinic
_symmetry_space_group_name_H-M     'P 21/c'
_symmetry_space_group_name_Hall     '-P 2ybc'
loop_
    _symmetry_equiv_pos_as_xyz
    'x, y, z'
    '-x, y+1/2, -z+1/2'
    '-x, -y, -z'
    'x, -y-1/2, z-1/2'
_cell_length_a     14.6851(4)
_cell_length_b     6.0786(2)
_cell_length_c     17.1647(4)
_cell_angle_alpha     90.00
_cell_angle_beta     102.2230(10)
_cell_angle_gamma     90.00
_cell_volume     1497.47(7)
_cell_formula_units_Z     4
_cell_measurement_reflns_used     7371
_cell_measurement_theta_min     2.43
_cell_measurement_theta_max     28.29
_cell_measurement_temperature     173(2)
_exptl_crystal_description     'block'
_exptl_crystal_colour     'colourless'
_exptl_crystal_size_max     0.33
_exptl_crystal_size_mid     0.302
_exptl_crystal_size_min     0.073
_exptl_crystal_density_diffrn     1.403
_exptl_crystal_density_meas     ?
_exptl_crystal_density_method     'not measured'
_exptl_crystal_F_000     664
_exptl_absorpt_coefficient_mu     0.231
_exptl_absorpt_correction_type     multi-scan
_exptl_absorpt_process_details     '(<i>SADABS</i>; Bruker, 2009)'
_exptl_absorpt_correction_T_min     0.5929
_exptl_absorpt_correction_T_max     0.7457
_exptl_special_details     ?
_diffrn_ambient_temperature     173(2)
_diffrn_radiation_type     MoK\a
_diffrn_radiation_wavelength     0.71073
_diffrn_radiation_source     'rotating anode'
_diffrn_radiation_monochromator     'graphite multilayer'
_diffrn_measurement_device_type     'Bruker SMART APEXII CCD'
_diffrn_measurement_method     '\f and \w scans'
_diffrn_detector_area_resol_mean     10.0
_diffrn_reflns_number     24418
_diffrn_reflns_av_R_equivalents     0.0433
_diffrn_reflns_av_sigmaI/netI     0.0259
_diffrn_reflns_theta_min     1.42
_diffrn_reflns_theta_max     27.00
_diffrn_reflns_theta_full     27.00
_diffrn_measured_fraction_theta_max     1.000
_diffrn_measured_fraction_theta_full     1.000
_diffrn_reflns_limit_h_min     -18
_diffrn_reflns_limit_h_max     18
_diffrn_reflns_limit_k_min     -7
_diffrn_reflns_limit_k_max     7
_diffrn_reflns_limit_l_min     -21
_diffrn_reflns_limit_l_max     21
_diffrn_standards_number     0
_diffrn_standards_interval_count     ?
_diffrn_standards_interval_time     ?
_diffrn_standards_decay_%     ?
_refine_special_details
;
 Refinement of F^2^ against ALL reflections.  The weighted R-factor wR and
 goodness of fit S are based on F^2^, conventional R-factors R are based
 on F, with F set to zero for negative F^2^. The threshold expression of
 F^2^ > 2sigma(F^2^) is used only for calculating R-factors(gt) etc. and is
 not relevant to the choice of reflections for refinement.  R-factors based
 on F^2^ are statistically about twice as large as those based on F, and R-
 factors based on ALL data will be even larger.
;
_reflns_number_total     3264
_reflns_number_gt     2803
_reflns_threshold_expression     I>2\s(I)
_refine_ls_structure_factor_coef     Fsqd
_refine_ls_matrix_type     full
_refine_ls_R_factor_all     0.0449
_refine_ls_R_factor_gt     0.0376
_refine_ls_wR_factor_gt     0.0958
_refine_ls_wR_factor_ref     0.1005
_refine_ls_goodness_of_fit_ref     1.080
_refine_ls_restrained_S_all     1.080
_refine_ls_number_reflns     3264
_refine_ls_number_parameters     203
_refine_ls_number_restraints     0
_refine_ls_hydrogen_treatment     constr
_refine_ls_weighting_scheme     calc
_refine_ls_weighting_details
         'calc w=1/[\s^2^(Fo^2^)+(0.0453P)^2^+0.6580P] where P=(Fo^2^+2Fc^2^)/3'
_atom_sites_solution_hydrogens     difmap
_atom_sites_solution_primary     direct
_atom_sites_solution_secondary     difmap
_refine_ls_shift/su_max     0.000
_refine_ls_shift/su_mean     0.000
_refine_diff_density_max     0.284
_refine_diff_density_min     -0.398
_refine_ls_extinction_method     none
_refine_ls_extinction_coef     ?
loop_
    _atom_type_symbol
    _atom_type_description
    _atom_type_scat_dispersion_real
    _atom_type_scat_dispersion_imag
    _atom_type_scat_source
    'C' 'C' 0.0033 0.0016
                         'International Tables Vol C Tables 4.2.6.8 and 6.1.1.4'
    'H' 'H' 0.0000 0.0000
                         'International Tables Vol C Tables 4.2.6.8 and 6.1.1.4'
    'O' 'O' 0.0106 0.0060
                         'International Tables Vol C Tables 4.2.6.8 and 6.1.1.4'
    'F' 'F' 0.0171 0.0103
                         'International Tables Vol C Tables 4.2.6.8 and 6.1.1.4'
    'S' 'S' 0.1246 0.1234
                         'International Tables Vol C Tables 4.2.6.8 and 6.1.1.4'
_computing_data_collection     '<i>APEX2</i> (Bruker, 2009)'
_computing_cell_refinement     '<i>SAINT</i> (Bruker, 2009)'
_computing_data_reduction     '<i>SAINT</i> (Bruker, 2009)'
_computing_structure_solution     '<i>SHELXS97</i> (Sheldrick, 2008)'
_computing_structure_refinement     '<i>SHELXL97</i> (Sheldrick, 2008)'
_computing_molecular_graphics
        '<i>ORTEP-3</i> (Farrugia, 1997) and <i>DIAMOND</i> (Brandenburg, 1998)'
_computing_publication_material     '<i>SHELXL97</i> (Sheldrick, 2008)'
loop_
    _atom_site_type_symbol
    _atom_site_label
    _atom_site_fract_x
    _atom_site_fract_y
    _atom_site_fract_z
    _atom_site_U_iso_or_equiv
    _atom_site_adp_type
    _atom_site_calc_flag
    _atom_site_refinement_flags
    _atom_site_occupancy
    _atom_site_symmetry_multiplicity
    _atom_site_disorder_assembly
    _atom_site_disorder_group
    S S1 0.21698(3) 0.16904(7) 0.41644(2) 0.03042(13) Uani d . 1 2 . .
    F F1 0.03896(7) 0.32249(18) 0.45203(6) 0.0416(3) Uani d . 1 2 . .
    O O1 0.23316(7) 0.20829(17) 0.64475(6) 0.0281(3) Uani d . 1 2 . .
    O O2 0.29956(9) 0.1670(2) 0.37937(7) 0.0404(3) Uani d . 1 2 . .
    C C1 0.24718(11) 0.2438(2) 0.51761(9) 0.0252(3) Uani d . 1 2 . .
    C C2 0.29950(10) 0.4245(2) 0.56249(9) 0.0220(3) Uani d . 1 2 . .
    C C3 0.35600(10) 0.5993(2) 0.54765(9) 0.0227(3) Uani d . 1 2 . .
    C C4 0.39264(10) 0.7410(2) 0.61115(9) 0.0237(3) Uani d . 1 2 . .
    C C5 0.37560(10) 0.7064(2) 0.68833(9) 0.0243(3) Uani d . 1 2 . .
    C C6 0.32286(10) 0.5281(3) 0.70348(9) 0.0254(3) Uani d . 1 2 . .
    H H6 0.3123 0.5001 0.7553 0.030 Uiso calc R 1 2 . .
    C C7 0.28666(10) 0.3939(2) 0.63998(9) 0.0233(3) Uani d . 1 2 . .
    C C8 0.21110(10) 0.1214(2) 0.56972(10) 0.0272(3) Uani d . 1 2 . .
    C C9 0.37842(12) 0.6310(3) 0.46666(9) 0.0300(3) Uani d . 1 2 . .
    H H9A 0.3410 0.7522 0.4390 0.045 Uiso calc R 1 2 . .
    H H9B 0.3641 0.4956 0.4355 0.045 Uiso calc R 1 2 . .
    H H9C 0.4447 0.6657 0.4729 0.045 Uiso calc R 1 2 . .
    C C10 0.45310(11) 0.9320(3) 0.59733(10) 0.0322(4) Uani d . 1 2 . .
    H H10A 0.5185 0.8857 0.6083 0.048 Uiso calc R 1 2 . .
    H H10B 0.4455 1.0536 0.6329 0.048 Uiso calc R 1 2 . .
    H H10C 0.4346 0.9807 0.5418 0.048 Uiso calc R 1 2 . .
    C C11 0.41622(11) 0.8586(3) 0.75636(10) 0.0317(4) Uani d . 1 2 . .
    H H11A 0.4009 0.8035 0.8057 0.048 Uiso calc R 1 2 . .
    H H11B 0.3900 1.0063 0.7450 0.048 Uiso calc R 1 2 . .
    H H11C 0.4841 0.8648 0.7626 0.048 Uiso calc R 1 2 . .
    C C12 0.15203(12) -0.0779(3) 0.56170(12) 0.0372(4) Uani d . 1 2 . .
    H H12A 0.1433 -0.1347 0.5072 0.056 Uiso calc R 1 2 . .
    H H12B 0.0913 -0.0408 0.5733 0.056 Uiso calc R 1 2 . .
    H H12C 0.1824 -0.1902 0.5993 0.056 Uiso calc R 1 2 . .
    C C13 0.15085(11) 0.4095(3) 0.37763(9) 0.0272(3) Uani d . 1 2 . .
    C C14 0.06721(11) 0.4548(3) 0.39837(9) 0.0295(3) Uani d . 1 2 . .
    C C15 0.01129(12) 0.6277(3) 0.36623(10) 0.0364(4) Uani d . 1 2 . .
    H H15 -0.0459 0.6556 0.3818 0.044 Uiso calc R 1 2 . .
    C C16 0.04042(13) 0.7601(3) 0.31056(11) 0.0398(4) Uani d . 1 2 . .
    H H16 0.0033 0.8814 0.2880 0.048 Uiso calc R 1 2 . .
    C C17 0.12312(13) 0.7163(3) 0.28783(10) 0.0390(4) Uani d . 1 2 . .
    H H17 0.1426 0.8078 0.2495 0.047 Uiso calc R 1 2 . .
    C C18 0.17811(12) 0.5402(3) 0.32034(10) 0.0338(4) Uani d . 1 2 . .
    H H18 0.2343 0.5089 0.3035 0.041 Uiso calc R 1 2 . .
loop_
    _atom_site_aniso_label
    _atom_site_aniso_U_11
    _atom_site_aniso_U_22
    _atom_site_aniso_U_33
    _atom_site_aniso_U_12
    _atom_site_aniso_U_13
    _atom_site_aniso_U_23
    S1 0.0325(2) 0.0273(2) 0.0304(2) 0.00289(16) 0.00422(17) -0.00763(15)
    F1 0.0326(6) 0.0485(6) 0.0465(6) -0.0011(4) 0.0151(5) 0.0097(5)
    O1 0.0284(6) 0.0253(5) 0.0309(6) -0.0028(4) 0.0073(5) 0.0056(4)
    O2 0.0386(7) 0.0465(7) 0.0376(7) 0.0107(6) 0.0114(6) -0.0102(6)
    C1 0.0249(8) 0.0223(7) 0.0276(8) 0.0023(6) 0.0036(6) -0.0011(6)
    C2 0.0214(7) 0.0218(7) 0.0227(7) 0.0033(6) 0.0044(6) 0.0013(5)
    C3 0.0209(7) 0.0236(7) 0.0243(8) 0.0028(6) 0.0063(6) 0.0027(5)
    C4 0.0204(7) 0.0238(7) 0.0274(8) 0.0018(6) 0.0062(6) 0.0027(6)
    C5 0.0210(7) 0.0271(7) 0.0241(8) 0.0033(6) 0.0032(6) 0.0005(6)
    C6 0.0253(7) 0.0305(8) 0.0210(7) 0.0036(6) 0.0065(6) 0.0045(6)
    C7 0.0202(7) 0.0225(7) 0.0278(8) 0.0000(6) 0.0065(6) 0.0057(6)
    C8 0.0234(8) 0.0234(7) 0.0332(8) 0.0010(6) 0.0024(6) 0.0012(6)
    C9 0.0331(9) 0.0327(8) 0.0258(8) -0.0011(7) 0.0099(7) 0.0024(6)
    C10 0.0307(8) 0.0312(8) 0.0356(9) -0.0071(7) 0.0089(7) -0.0005(7)
    C11 0.0329(9) 0.0338(9) 0.0276(8) -0.0007(7) 0.0042(7) -0.0039(7)
    C12 0.0355(9) 0.0257(8) 0.0497(11) -0.0055(7) 0.0075(8) 0.0027(7)
    C13 0.0264(8) 0.0301(8) 0.0233(8) -0.0002(6) 0.0012(6) -0.0055(6)
    C14 0.0274(8) 0.0339(8) 0.0265(8) -0.0031(6) 0.0042(6) -0.0028(6)
    C15 0.0307(9) 0.0419(9) 0.0354(9) 0.0064(7) 0.0039(7) -0.0050(7)
    C16 0.0438(11) 0.0342(9) 0.0359(9) 0.0043(8) -0.0037(8) -0.0001(7)
    C17 0.0448(11) 0.0409(10) 0.0283(9) -0.0078(8) 0.0008(8) 0.0046(7)
    C18 0.0298(9) 0.0446(10) 0.0263(8) -0.0036(7) 0.0041(7) -0.0024(7)
_geom_special_details
;
 All esds (except the esd in the dihedral angle between two l.s. planes)
 are estimated using the full covariance matrix.  The cell esds are taken
 into account individually in the estimation of esds in distances, angles
 and torsion angles; correlations between esds in cell parameters are only
 used when they are defined by crystal symmetry.  An approximate (isotropic)
 treatment of cell esds is used for estimating esds involving l.s. planes.
;
loop_
    _geom_bond_atom_site_label_1
    _geom_bond_atom_site_label_2
    _geom_bond_site_symmetry_2
    _geom_bond_distance
    _geom_bond_publ_flag
    S1 O2 . 1.4839(13) ?
    S1 C1 . 1.7587(16) ?
    S1 C13 . 1.8028(16) ?
    F1 C14 . 1.3524(19) ?
    O1 C8 . 1.3660(19) ?
    O1 C7 . 1.3869(17) ?
    C1 C8 . 1.355(2) ?
    C1 C2 . 1.463(2) ?
    C2 C7 . 1.395(2) ?
    C2 C3 . 1.404(2) ?
    C3 C4 . 1.404(2) ?
    C3 C9 . 1.507(2) ?
    C4 C5 . 1.415(2) ?
    C4 C10 . 1.511(2) ?
    C5 C6 . 1.389(2) ?
    C5 C11 . 1.510(2) ?
    C6 C7 . 1.375(2) ?
    C6 H6 . 0.9500 ?
    C8 C12 . 1.479(2) ?
    C9 H9A . 0.9800 ?
    C9 H9B . 0.9800 ?
    C9 H9C . 0.9800 ?
    C10 H10A . 0.9800 ?
    C10 H10B . 0.9800 ?
    C10 H10C . 0.9800 ?
    C11 H11A . 0.9800 ?
    C11 H11B . 0.9800 ?
    C11 H11C . 0.9800 ?
    C12 H12A . 0.9800 ?
    C12 H12B . 0.9800 ?
    C12 H12C . 0.9800 ?
    C13 C14 . 1.377(2) ?
    C13 C18 . 1.387(2) ?
    C14 C15 . 1.375(2) ?
    C15 C16 . 1.384(3) ?
    C15 H15 . 0.9500 ?
    C16 C17 . 1.378(3) ?
    C16 H16 . 0.9500 ?
    C17 C18 . 1.386(3) ?
    C17 H17 . 0.9500 ?
    C18 H18 . 0.9500 ?
loop_
    _geom_angle_atom_site_label_1
    _geom_angle_atom_site_label_2
    _geom_angle_atom_site_label_3
    _geom_angle_site_symmetry_1
    _geom_angle_site_symmetry_3
    _geom_angle
    _geom_angle_publ_flag
    O2 S1 C1 . . 111.56(7) ?
    O2 S1 C13 . . 105.88(8) ?
    C1 S1 C13 . . 99.13(7) ?
    C8 O1 C7 . . 106.45(12) ?
    C8 C1 C2 . . 107.46(13) ?
    C8 C1 S1 . . 117.25(12) ?
    C2 C1 S1 . . 135.13(12) ?
    C7 C2 C3 . . 118.58(13) ?
    C7 C2 C1 . . 103.89(13) ?
    C3 C2 C1 . . 137.49(14) ?
    C4 C3 C2 . . 117.87(13) ?
    C4 C3 C9 . . 120.99(13) ?
    C2 C3 C9 . . 121.13(14) ?
    C3 C4 C5 . . 121.39(14) ?
    C3 C4 C10 . . 119.42(14) ?
    C5 C4 C10 . . 119.18(14) ?
    C6 C5 C4 . . 120.50(14) ?
    C6 C5 C11 . . 118.57(14) ?
    C4 C5 C11 . . 120.91(14) ?
    C7 C6 C5 . . 116.88(14) ?
    C7 C6 H6 . . 121.6 ?
    C5 C6 H6 . . 121.6 ?
    C6 C7 O1 . . 124.37(13) ?
    C6 C7 C2 . . 124.69(14) ?
    O1 C7 C2 . . 110.94(13) ?
    C1 C8 O1 . . 111.23(13) ?
    C1 C8 C12 . . 133.80(16) ?
    O1 C8 C12 . . 114.94(14) ?
    C3 C9 H9A . . 109.5 ?
    C3 C9 H9B . . 109.5 ?
    H9A C9 H9B . . 109.5 ?
    C3 C9 H9C . . 109.5 ?
    H9A C9 H9C . . 109.5 ?
    H9B C9 H9C . . 109.5 ?
    C4 C10 H10A . . 109.5 ?
    C4 C10 H10B . . 109.5 ?
    H10A C10 H10B . . 109.5 ?
    C4 C10 H10C . . 109.5 ?
    H10A C10 H10C . . 109.5 ?
    H10B C10 H10C . . 109.5 ?
    C5 C11 H11A . . 109.5 ?
    C5 C11 H11B . . 109.5 ?
    H11A C11 H11B . . 109.5 ?
    C5 C11 H11C . . 109.5 ?
    H11A C11 H11C . . 109.5 ?
    H11B C11 H11C . . 109.5 ?
    C8 C12 H12A . . 109.5 ?
    C8 C12 H12B . . 109.5 ?
    H12A C12 H12B . . 109.5 ?
    C8 C12 H12C . . 109.5 ?
    H12A C12 H12C . . 109.5 ?
    H12B C12 H12C . . 109.5 ?
    C14 C13 C18 . . 118.43(15) ?
    C14 C13 S1 . . 120.45(13) ?
    C18 C13 S1 . . 120.81(13) ?
    F1 C14 C15 . . 118.99(15) ?
    F1 C14 C13 . . 118.43(14) ?
    C15 C14 C13 . . 122.58(16) ?
    C14 C15 C16 . . 118.40(17) ?
    C14 C15 H15 . . 120.8 ?
    C16 C15 H15 . . 120.8 ?
    C17 C16 C15 . . 120.20(17) ?
    C17 C16 H16 . . 119.9 ?
    C15 C16 H16 . . 119.9 ?
    C16 C17 C18 . . 120.57(17) ?
    C16 C17 H17 . . 119.7 ?
    C18 C17 H17 . . 119.7 ?
    C17 C18 C13 . . 119.79(16) ?
    C17 C18 H18 . . 120.1 ?
    C13 C18 H18 . . 120.1 ?
loop_
    _geom_torsion_atom_site_label_1
    _geom_torsion_atom_site_label_2
    _geom_torsion_atom_site_label_3
    _geom_torsion_atom_site_label_4
    _geom_torsion_site_symmetry_1
    _geom_torsion_site_symmetry_2
    _geom_torsion_site_symmetry_3
    _geom_torsion_site_symmetry_4
    _geom_torsion
    _geom_torsion_publ_flag
    O2 S1 C1 C8 . . . . -134.50(13) ?
    C13 S1 C1 C8 . . . . 114.31(13) ?
    O2 S1 C1 C2 . . . . 50.87(17) ?
    C13 S1 C1 C2 . . . . -60.32(17) ?
    C8 C1 C2 C7 . . . . -1.67(16) ?
    S1 C1 C2 C7 . . . . 173.33(13) ?
    C8 C1 C2 C3 . . . . 176.11(17) ?
    S1 C1 C2 C3 . . . . -8.9(3) ?
    C7 C2 C3 C4 . . . . -3.3(2) ?
    C1 C2 C3 C4 . . . . 179.19(16) ?
    C7 C2 C3 C9 . . . . 175.39(14) ?
    C1 C2 C3 C9 . . . . -2.1(3) ?
    C2 C3 C4 C5 . . . . 1.7(2) ?
    C9 C3 C4 C5 . . . . -176.96(14) ?
    C2 C3 C4 C10 . . . . -179.50(13) ?
    C9 C3 C4 C10 . . . . 1.8(2) ?
    C3 C4 C5 C6 . . . . 0.9(2) ?
    C10 C4 C5 C6 . . . . -177.87(14) ?
    C3 C4 C5 C11 . . . . 179.36(13) ?
    C10 C4 C5 C11 . . . . 0.6(2) ?
    C4 C5 C6 C7 . . . . -1.8(2) ?
    C11 C5 C6 C7 . . . . 179.67(13) ?
    C5 C6 C7 O1 . . . . 179.48(13) ?
    C5 C6 C7 C2 . . . . 0.2(2) ?
    C8 O1 C7 C6 . . . . -179.93(14) ?
    C8 O1 C7 C2 . . . . -0.54(16) ?
    C3 C2 C7 C6 . . . . 2.4(2) ?
    C1 C2 C7 C6 . . . . -179.26(14) ?
    C3 C2 C7 O1 . . . . -176.94(12) ?
    C1 C2 C7 O1 . . . . 1.35(16) ?
    C2 C1 C8 O1 . . . . 1.44(17) ?
    S1 C1 C8 O1 . . . . -174.59(10) ?
    C2 C1 C8 C12 . . . . 179.33(16) ?
    S1 C1 C8 C12 . . . . 3.3(2) ?
    C7 O1 C8 C1 . . . . -0.60(17) ?
    C7 O1 C8 C12 . . . . -178.92(13) ?
    O2 S1 C13 C14 . . . . 177.56(12) ?
    C1 S1 C13 C14 . . . . -66.81(14) ?
    O2 S1 C13 C18 . . . . 4.09(15) ?
    C1 S1 C13 C18 . . . . 119.73(13) ?
    C18 C13 C14 F1 . . . . 177.57(14) ?
    S1 C13 C14 F1 . . . . 3.9(2) ?
    C18 C13 C14 C15 . . . . -1.9(2) ?
    S1 C13 C14 C15 . . . . -175.52(13) ?
    F1 C14 C15 C16 . . . . -179.13(15) ?
    C13 C14 C15 C16 . . . . 0.3(3) ?
    C14 C15 C16 C17 . . . . 0.7(3) ?
    C15 C16 C17 C18 . . . . -0.1(3) ?
    C16 C17 C18 C13 . . . . -1.5(3) ?
    C14 C13 C18 C17 . . . . 2.4(2) ?
    S1 C13 C18 C17 . . . . 176.04(13) ?
loop_
    _geom_hbond_atom_site_label_D
    _geom_hbond_atom_site_label_H
    _geom_hbond_atom_site_label_A
    _geom_hbond_site_symmetry_A
    _geom_hbond_distance_DH
    _geom_hbond_distance_HA
    _geom_hbond_distance_DA
    _geom_hbond_angle_DHA
    C6 H6 O2 4_566 0.95 2.40 3.3279(19) 164.7
    C12 H12C Cg1 1_545 0.98 2.69 3.486(2) 138.4
    C16 H16 Cg2 2_555 0.95 2.70 3.553(2) 148.6
_iucr_refine_instructions_details
;
TITL 1204 IN P2(1)/C
CELL  0.71073 14.68510  6.07860 17.16470 90.00000 102.22300 90.00000
ZERR 4  0.00040  0.00020  0.00040  0.00000  0.00100  0.00000
LATT 1
SYMM -X, Y+ 0.50000, -Z+ 0.50000
SFAC C H O F S
UNIT 72 68 8 4 4
TEMP -100
PLAN 30
FMAP 2
L.S. 15
ACTA
MPLA 9 C1 C2 C3 C4 C5 C6 C7 O1 C8
MPLA 6 C13 C14 C15 C16 C17 C18
EQIV $1 X, 0.5-Y, 0.5+Z
HTAB C6 O2_$1
OMIT -3 54
CONF
BOND $H
WGHT    0.045300    0.658000
FVAR       0.18024
S1    5    0.216982    0.169037    0.416436    11.00000    0.03250    0.02729 =
         0.03039   -0.00763    0.00422    0.00289
F1    4    0.038964    0.322490    0.452032    11.00000    0.03261    0.04854 =
         0.04649    0.00972    0.01505   -0.00107
O1    3    0.233160    0.208286    0.644750    11.00000    0.02843    0.02530 =
         0.03093    0.00556    0.00731   -0.00282
O2    3    0.299560    0.166993    0.379374    11.00000    0.03859    0.04653 =
         0.03761   -0.01019    0.01143    0.01066
C1    1    0.247179    0.243822    0.517612    11.00000    0.02489    0.02228 =
         0.02758   -0.00109    0.00361    0.00231
C2    1    0.299495    0.424483    0.562493    11.00000    0.02138    0.02177 =
         0.02271    0.00130    0.00441    0.00326
C3    1    0.355998    0.599257    0.547648    11.00000    0.02088    0.02360 =
         0.02427    0.00269    0.00629    0.00281
C4    1    0.392641    0.741001    0.611148    11.00000    0.02038    0.02377 =
         0.02742    0.00268    0.00617    0.00180
C5    1    0.375605    0.706391    0.688335    11.00000    0.02103    0.02713 =
         0.02411    0.00051    0.00318    0.00325
C6    1    0.322857    0.528053    0.703484    11.00000    0.02527    0.03053 =
         0.02096    0.00452    0.00648    0.00362
AFIX  43
H6    2    0.312277    0.500064    0.755296    11.00000   -1.20000
AFIX   0
C7    1    0.286655    0.393859    0.639983    11.00000    0.02024    0.02246 =
         0.02785    0.00569    0.00651   -0.00004
C8    1    0.211103    0.121376    0.569718    11.00000    0.02341    0.02340 =
         0.03317    0.00117    0.00244    0.00101
C9    1    0.378417    0.630956    0.466658    11.00000    0.03315    0.03265 =
         0.02577    0.00236    0.00993   -0.00113
AFIX 137
H9A   2    0.340974    0.752197    0.438993    11.00000   -1.50000
H9B   2    0.364120    0.495585    0.435457    11.00000   -1.50000
H9C   2    0.444732    0.665697    0.472866    11.00000   -1.50000
AFIX   0
C10   1    0.453104    0.932040    0.597334    11.00000    0.03069    0.03120 =
         0.03564   -0.00050    0.00888   -0.00711
AFIX 137
H10A  2    0.518498    0.885706    0.608341    11.00000   -1.50000
H10B  2    0.445467    1.053621    0.632898    11.00000   -1.50000
H10C  2    0.434569    0.980721    0.541800    11.00000   -1.50000
AFIX   0
C11   1    0.416216    0.858625    0.756362    11.00000    0.03286    0.03375 =
         0.02755   -0.00392    0.00423   -0.00070
AFIX 137
H11A  2    0.400911    0.803505    0.805694    11.00000   -1.50000
H11B  2    0.390034    1.006342    0.744987    11.00000   -1.50000
H11C  2    0.484056    0.864820    0.762550    11.00000   -1.50000
AFIX   0
C12   1    0.152025   -0.077910    0.561705    11.00000    0.03550    0.02571 =
         0.04974    0.00269    0.00755   -0.00554
AFIX 137
H12A  2    0.143263   -0.134749    0.507194    11.00000   -1.50000
H12B  2    0.091304   -0.040761    0.573263    11.00000   -1.50000
H12C  2    0.182374   -0.190236    0.599349    11.00000   -1.50000
AFIX   0
C13   1    0.150846    0.409540    0.377631    11.00000    0.02644    0.03007 =
         0.02335   -0.00552    0.00124   -0.00024
C14   1    0.067205    0.454820    0.398375    11.00000    0.02745    0.03390 =
         0.02646   -0.00278    0.00425   -0.00307
C15   1    0.011291    0.627685    0.366227    11.00000    0.03068    0.04192 =
         0.03535   -0.00502    0.00390    0.00639
AFIX  43
H15   2   -0.045947    0.655591    0.381841    11.00000   -1.20000
AFIX   0
C16   1    0.040418    0.760063    0.310562    11.00000    0.04383    0.03416 =
         0.03587   -0.00010   -0.00373    0.00428
AFIX  43
H16   2    0.003277    0.881424    0.287971    11.00000   -1.20000
AFIX   0
C17   1    0.123115    0.716330    0.287827    11.00000    0.04484    0.04089 =
         0.02826    0.00456    0.00083   -0.00781
AFIX  43
H17   2    0.142593    0.807763    0.249528    11.00000   -1.20000
AFIX   0
C18   1    0.178114    0.540152    0.320341    11.00000    0.02980    0.04456 =
         0.02633   -0.00243    0.00410   -0.00359
AFIX  43
H18   2    0.234314    0.508903    0.303455    11.00000   -1.20000
HKLF 4
REM  1204 IN P2(1)/C
REM R1 =  0.0376 for   2803 Fo > 4sig(Fo)  and  0.0449 for all   3264 data
REM    203 parameters refined using      0 restraints
END
WGHT      0.0453      0.6585
REM Highest difference peak  0.284,  deepest hole -0.398,  1-sigma level  0.049
Q1    1   0.2527  0.2623  0.3919  11.00000  0.05    0.28
Q2    1   0.2363  0.2161  0.4736  11.00000  0.05    0.28
Q3    1   0.2956  0.4221  0.6011  11.00000  0.05    0.24
Q4    1   0.1039  0.3978  0.3688  11.00000  0.05    0.23
Q5    1   0.3897  0.6429  0.5835  11.00000  0.05    0.23
Q6    1   0.3628  0.7573  0.6415  11.00000  0.05    0.22
Q7    1   0.3674  0.6039  0.5079  11.00000  0.05    0.21
Q8    1   0.4997  0.8967  0.5652  11.00000  0.05    0.21
Q9    1   0.1684  0.4953  0.3628  11.00000  0.05    0.21
Q10   1   0.4024  0.7747  0.7201  11.00000  0.05    0.21
Q11   1   0.4056  0.6964  0.6548  11.00000  0.05    0.21
Q12   1   0.3406  0.4905  0.5580  11.00000  0.05    0.20
Q13   1   0.1846  0.3350  0.3964  11.00000  0.05    0.20
Q14   1   0.1233  0.4543  0.3986  11.00000  0.05    0.20
Q15   1   0.3290  0.4250  0.6775  11.00000  0.05    0.19
Q16   1   0.2498  0.1489  0.5399  11.00000  0.05    0.18
Q17   1   0.5014  0.9676  0.6399  11.00000  0.05    0.18
Q18   1   0.2849  0.5079  0.6678  11.00000  0.05    0.17
Q19   1   0.1707  0.0477  0.5614  11.00000  0.05    0.17
Q20   1   0.1973  0.2169  0.5300  11.00000  0.05    0.17
Q21   1   0.2755  0.3386  0.5327  11.00000  0.05    0.17
Q22   1   0.0183  0.4997  0.3632  11.00000  0.05    0.16
Q23   1   0.3336  0.6697  0.6930  11.00000  0.05    0.16
Q24   1   0.0943 -0.0404  0.5121  11.00000  0.05    0.16
Q25   1   0.4339  0.8055  0.6083  11.00000  0.05    0.16
Q26   1   0.0767  0.6948  0.2913  11.00000  0.05    0.16
Q27   1   0.0560  0.5765  0.4016  11.00000  0.05    0.15
Q28   1   0.3718  0.5863  0.6965  11.00000  0.05    0.15
Q29   1  -0.0387  0.7670  0.4134  11.00000  0.05    0.14
Q30   1   0.1255 -0.0888  0.6134  11.00000  0.05    0.14
;
