# Supplementary material for: 3-(2-Fluoro­phenyl­sulfin­yl)-2,4,5,6-tetra­methyl-1-benzofuran
Source: Acta Crystallogr Sect E Struct Rep Online. 2012 Aug 23;68(Pt 9):o2742. doi: 10.1107/S1600536812035714 (PMC3435754; doi:10.1107/S1600536812035714)
Supplement: Supplementary file 2 [file e-68-o2742-Isup2.hkl]

# 
# h,k,l, Fc-squared, Fo-squared, sigma(Fo-squared) and status flag 
# 
data_I
_shelx_title ' 1204 IN P2(1)/C' 
_shelx_refln_list_code          4 
_shelx_F_calc_maximum      181.65 
_exptl_crystal_F_000       664.00 
_reflns_d_resolution_high  0.7828 
 
loop_ 
 _symmetry_equiv_pos_as_xyz 
 'x, y, z' 
 '-x, y+1/2, -z+1/2' 
 '-x, -y, -z' 
 'x, -y-1/2, z-1/2' 
 
_cell_length_a    14.6851 
_cell_length_b     6.0786 
_cell_length_c    17.1647 
_cell_angle_alpha  90.000 
_cell_angle_beta  102.223 
_cell_angle_gamma  90.000 
 
_shelx_F_squared_multiplier     1.000 
 
loop_ 
 _refln_index_h 
 _refln_index_k 
 _refln_index_l 
 _refln_F_squared_calc 
 _refln_F_squared_meas 
 _refln_F_squared_sigma 
 _refln_observed_status 
   1   0   0      561.85      453.83     27.55 o 
   2   0   0    10003.44     8924.79    146.60 o 
   3   0   0     2040.34     2157.69     32.93 o 
   4   0   0      559.65      532.91      8.68 o 
   5   0   0     6083.70     6001.47     90.73 o 
   7   0   0      234.53      282.57      5.16 o 
   8   0   0       18.94       20.14      2.11 o 
   9   0   0       10.37        9.59      1.74 o 
  10   0   0        2.20       11.16      1.78 o 
  11   0   0     1509.58     1544.83     29.14 o 
  12   0   0     1778.68     1688.69     32.05 o 
  13   0   0      984.87     1010.90     25.74 o 
  14   0   0      224.83      220.99     10.03 o 
  15   0   0      264.58      299.56     22.63 o 
  16   0   0      101.31      139.76     16.01 o 
  17   0   0        0.01       20.32      7.70 o 
  18   0   0       37.92       46.17     10.77 o 
   1   1   0     4818.66     4889.47     85.80 o 
   2   1   0     5709.16     5766.44     83.11 o 
   3   1   0    32998.14    29071.75    399.51 o 
   4   1   0      375.51      410.57      5.94 o 
   5   1   0     9634.14     9796.73    108.73 o 
   6   1   0      157.09      112.93      1.99 o 
   7   1   0      289.16      287.63      3.95 o 
   8   1   0     1022.01     1018.08     11.98 o 
   9   1   0      321.03      321.58      5.27 o 
  10   1   0     1194.68     1175.80     16.10 o 
  11   1   0       26.55       17.38      1.68 o 
  12   1   0      580.58      578.11     11.12 o 
  13   1   0      365.24      348.73      7.99 o 
  14   1   0       83.84       78.32      4.05 o 
  15   1   0      339.25      306.26     13.86 o 
  16   1   0      115.54      138.42     23.56 o 
  17   1   0      106.82      107.14     15.68 o 
  18   1   0        2.70        2.91      6.00 o 
   0   2   0     3627.54     3734.45    100.73 o 
   1   2   0      419.08      423.17      9.30 o 
   2   2   0      253.80      276.23      4.27 o 
   3   2   0      220.41      251.89      4.37 o 
   4   2   0     1219.70     1208.25     18.46 o 
   5   2   0     2560.66     2764.69     38.40 o 
   6   2   0     2104.99     2298.03     30.70 o 
   7   2   0      794.71      800.35     12.16 o 
   8   2   0     1762.95     1825.13     24.77 o 
   9   2   0       73.07       72.45      2.32 o 
  10   2   0       14.32       10.26      1.57 o 
  11   2   0      865.44      838.05     14.49 o 
  12   2   0      448.70      426.83      9.31 o 
  13   2   0        0.24       -3.08      2.34 o 
  14   2   0       67.24       65.58      4.90 o 
  15   2   0       92.39      108.26      8.53 o 
  16   2   0       19.73       15.83      3.84 o 
  17   2   0        3.63        5.41      3.66 o 
   1   3   0        4.83        4.20      1.29 o 
   2   3   0       90.15       90.90      2.63 o 
   3   3   0      222.46      299.06      6.61 o 
   4   3   0      819.30      866.50     12.43 o 
   5   3   0       34.40       40.97      1.58 o 
   6   3   0       69.11      101.21      3.51 o 
   7   3   0        4.89        3.35      1.13 o 
   8   3   0      561.05      602.89     11.28 o 
   9   3   0      484.86      675.46     15.05 o 
  10   3   0      118.46      110.52      3.76 o 
  11   3   0      707.37      651.79     12.76 o 
  12   3   0       87.20       85.09      4.79 o 
  13   3   0      313.01      294.78      9.64 o 
  14   3   0       43.61       44.97      4.68 o 
  15   3   0       17.52       56.72      6.21 o 
  16   3   0       15.23       13.70      3.49 o 
   0   4   0      516.22      463.00     24.70 o 
   1   4   0        5.99        5.97      1.78 o 
   2   4   0       62.58       61.19      3.14 o 
   3   4   0        8.31        4.85      0.82 o 
   4   4   0       83.40       90.60      2.69 o 
   5   4   0      138.37      125.44      4.35 o 
   6   4   0      214.46      204.90      5.35 o 
   7   4   0       52.30       59.39      2.48 o 
   8   4   0       25.03       22.75      2.04 o 
   9   4   0       25.17       32.33      2.44 o 
  10   4   0      196.79      186.42      6.63 o 
  11   4   0       49.06       42.61      3.64 o 
  12   4   0      216.31      220.44     12.95 o 
  13   4   0        0.66        2.49      2.53 o 
  14   4   0      875.54      864.86     21.37 o 
  15   4   0        7.85       12.45      3.66 o 
   1   5   0      687.81      655.87     16.50 o 
   2   5   0      118.09      106.16      4.43 o 
   3   5   0       68.35       68.05      2.09 o 
   4   5   0      137.40      128.64      3.54 o 
   5   5   0        1.39        2.09      1.27 o 
   6   5   0      190.44      191.04      6.49 o 
   7   5   0      276.02      256.80      7.45 o 
   8   5   0       84.04       95.83      4.57 o 
   9   5   0       22.15       17.95      2.24 o 
  10   5   0      141.88      143.28      6.20 o 
  11   5   0      317.19      330.24     10.04 o 
  12   5   0       12.81        7.69      3.00 o 
  13   5   0       99.91      113.10      6.73 o 
  14   5   0        1.31        0.76      3.71 o 
   0   6   0       11.47       29.34      4.35 o 
   1   6   0       20.02       25.67      2.75 o 
   2   6   0       55.33       64.14      3.08 o 
   3   6   0        8.35        9.93      1.47 o 
   4   6   0      215.56      225.40      6.34 o 
   5   6   0      193.63      208.96      6.90 o 
   6   6   0       25.03       25.70      2.66 o 
   7   6   0      340.53      342.09      9.54 o 
   8   6   0       71.23       84.25      4.72 o 
   9   6   0      271.90      281.57      9.08 o 
  10   6   0      161.39      178.25     10.03 o 
  11   6   0      112.70       99.44      5.84 o 
   1   7   0       37.59       43.39      3.53 o 
   2   7   0        2.10        5.49      2.27 o 
   3   7   0       51.61       47.43      3.88 o 
   4   7   0        0.15       -1.14      1.65 o 
   5   7   0       52.65       43.34      3.90 o 
   6   7   0      434.74      452.16     14.46 o 
   7   7   0        2.45        0.09      2.18 o 
 -18   1   1      100.79      106.87     16.93 o 
 -17   1   1       36.61       44.64      5.89 o 
 -16   1   1       55.86       73.00      6.72 o 
 -15   1   1       17.17       15.02      3.20 o 
 -14   1   1        8.13        7.76      2.09 o 
 -13   1   1      162.62      165.07      5.05 o 
 -12   1   1        1.30        1.12      1.53 o 
 -11   1   1      763.05      774.59     13.26 o 
 -10   1   1        1.41        0.11      1.01 o 
  -9   1   1     2253.91     2283.33     29.93 o 
  -8   1   1       67.86       83.07      1.82 o 
  -7   1   1       48.19       54.36      1.38 o 
  -6   1   1       13.54       13.55      0.77 o 
  -5   1   1      920.00      894.43     10.54 o 
  -4   1   1     1068.64     1127.41     14.48 o 
  -3   1   1     1152.52     1188.42     16.72 o 
  -2   1   1      968.05     1094.10     18.18 o 
  -1   1   1      149.72      163.48      3.51 o 
   0   1   1     1227.11     1341.82     25.63 o 
   1   1   1      287.64      278.56      4.77 o 
   2   1   1     7193.84     7363.00    105.99 o 
   3   1   1    20879.52    19254.74    251.25 o 
   4   1   1     9270.94     9452.12    121.52 o 
   5   1   1       16.61       13.24      0.79 o 
   6   1   1     1144.17     1164.87     14.03 o 
   7   1   1       15.69       19.33      0.97 o 
   8   1   1      251.91      240.76      3.62 o 
   9   1   1      425.86      388.67      6.07 o 
  10   1   1      113.63      120.86      3.55 o 
  11   1   1       24.89       25.53      1.89 o 
  12   1   1       71.41       66.23      2.91 o 
  13   1   1        5.38        4.33      1.76 o 
  14   1   1       15.86       12.59      2.49 o 
  15   1   1       25.62       22.27      4.38 o 
  16   1   1      132.84      144.19     13.68 o 
  17   1   1      113.56      119.72      8.82 o 
 -17   2   1       85.36       72.62      7.40 o 
 -16   2   1       10.74        9.69      3.24 o 
 -15   2   1       72.33       86.73      7.53 o 
 -14   2   1      172.61      175.92      7.71 o 
 -13   2   1       85.11       79.92      5.06 o 
 -12   2   1       63.52       59.41      3.29 o 
 -11   2   1      508.24      470.59      9.07 o 
 -10   2   1     1703.75     1682.97     26.35 o 
  -9   2   1       11.23        8.32      1.34 o 
  -8   2   1     4222.78     4191.57     52.85 o 
  -7   2   1        3.35        2.97      0.84 o 
  -6   2   1     2772.15     3046.58     40.57 o 
  -5   2   1       63.50       81.38      1.91 o 
  -4   2   1      305.13      288.23      4.95 o 
  -3   2   1     2570.21     2475.51     34.05 o 
  -2   2   1     2475.98     2670.91     35.95 o 
  -1   2   1      812.48      829.72     18.06 o 
   0   2   1     2446.49     2508.77     46.33 o 
   1   2   1     4218.44     4171.73     70.62 o 
   2   2   1      791.03      967.71     13.07 o 
   3   2   1     1580.74     1605.63     21.42 o 
   4   2   1     3220.22     3245.17     57.93 o 
   5   2   1       13.11        6.94      0.96 o 
   6   2   1     3081.84     3120.58     41.27 o 
   7   2   1     3187.90     3280.32     43.48 o 
   8   2   1     1498.33     1470.97     20.27 o 
   9   2   1      145.67      126.47      3.11 o 
  10   2   1       84.71       72.71      2.85 o 
  11   2   1      343.88      337.83      7.19 o 
  12   2   1       34.27       25.00      2.18 o 
  13   2   1       91.11       98.41      4.96 o 
  14   2   1       23.62       19.88      3.04 o 
  15   2   1       99.72      106.72      6.32 o 
  16   2   1       47.28       53.06      5.63 o 
  17   2   1       44.09       40.56      6.03 o 
 -17   3   1       45.08       52.93      5.54 o 
 -16   3   1       28.65       26.23      4.17 o 
 -15   3   1        0.06        0.37      2.50 o 
 -14   3   1       78.94       87.05      5.86 o 
 -13   3   1      857.59      866.52     22.23 o 
 -12   3   1        2.10        2.25      2.11 o 
 -11   3   1      740.22      739.22     13.45 o 
 -10   3   1     1362.68     1299.66     21.34 o 
  -9   3   1     1249.23     1223.70     18.82 o 
  -8   3   1       76.86       76.53      2.66 o 
  -7   3   1      922.17      876.75     15.50 o 
  -6   3   1      413.66      459.17      7.87 o 
  -5   3   1       36.51       37.04      1.72 o 
  -4   3   1     1175.43     1203.29     17.40 o 
  -3   3   1      475.26      505.69      7.68 o 
  -2   3   1     5791.67     5835.62     86.43 o 
  -1   3   1      159.00      129.93      4.97 o 
   0   3   1      515.66      479.97     10.77 o 
   1   3   1      270.14      227.84      6.35 o 
   2   3   1     4647.76     4718.61     63.16 o 
   3   3   1     2443.34     2394.22     30.84 o 
   4   3   1      692.80      714.56     10.72 o 
   5   3   1       22.53       13.81      1.14 o 
   6   3   1        4.07        5.97      0.97 o 
   7   3   1      629.61      616.26      9.76 o 
   8   3   1      477.46      477.75      7.88 o 
   9   3   1      365.73      381.01      8.16 o 
  10   3   1        0.10       -0.96      1.31 o 
  11   3   1       71.36       75.04      4.92 o 
  12   3   1       12.62       13.38      2.59 o 
  13   3   1       15.88        9.16      2.57 o 
  14   3   1      403.75      391.08     11.73 o 
  15   3   1       19.59       16.88      3.59 o 
  16   3   1       65.20       71.65      5.97 o 
 -15   4   1      297.12      288.41     11.57 o 
 -14   4   1      681.57      652.96     23.49 o 
 -13   4   1      313.76      291.99     13.19 o 
 -12   4   1      412.56      424.01     11.95 o 
 -11   4   1       27.16       26.10      3.21 o 
 -10   4   1      205.05      206.50      7.40 o 
  -9   4   1       17.97       23.26      2.22 o 
  -8   4   1      365.17      363.66      8.13 o 
  -7   4   1      153.14      157.79      4.59 o 
  -6   4   1       51.05       68.86      3.01 o 
  -5   4   1       12.66       18.23      1.35 o 
  -4   4   1      577.79      525.48      8.96 o 
  -3   4   1      642.24      638.98      9.84 o 
  -2   4   1        6.09        2.57      0.88 o 
  -1   4   1     2765.66     2781.57     51.29 o 
   0   4   1       14.85        9.95      1.97 o 
   1   4   1     1924.34     1892.37     33.61 o 
   2   4   1      124.00      119.77      4.16 o 
   3   4   1      438.49      414.76      6.68 o 
   4   4   1      230.62      182.79      3.74 o 
   5   4   1      239.64      254.79      6.28 o 
   6   4   1       63.46       63.75      2.85 o 
   7   4   1       27.27       45.35      3.10 o 
   8   4   1       36.58       49.88      3.10 o 
   9   4   1      494.48      483.13     12.50 o 
  10   4   1        1.17        2.24      1.65 o 
  11   4   1      407.82      384.33     13.20 o 
  12   4   1      548.71      519.78     18.75 o 
  13   4   1      200.12      227.02      8.81 o 
  14   4   1       42.84       26.86      4.28 o 
  15   4   1        0.81        5.32      2.97 o 
 -14   5   1       42.29       44.49      7.16 o 
 -13   5   1       46.19       50.14      5.27 o 
 -12   5   1       28.17       25.43      3.65 o 
 -11   5   1       11.54        9.93      2.64 o 
 -10   5   1        9.50       11.45      2.69 o 
  -9   5   1       80.48       84.75      3.88 o 
  -8   5   1       67.30       64.54      3.87 o 
  -7   5   1       97.53       93.38      4.42 o 
  -6   5   1      121.53      118.95      5.75 o 
  -5   5   1       59.71       66.66      3.09 o 
  -4   5   1      271.44      268.17      5.67 o 
  -3   5   1        0.01       -0.52      0.73 o 
  -2   5   1      389.73      397.28      8.02 o 
  -1   5   1      107.59       94.40      5.15 o 
   0   5   1      316.54      340.09      9.43 o 
   1   5   1        0.27        0.76      1.69 o 
   2   5   1      881.89      862.52     15.80 o 
   3   5   1      167.23      162.16      3.52 o 
   4   5   1        1.11        1.49      1.10 o 
   5   5   1       45.81       36.77      2.82 o 
   6   5   1       29.30       23.15      2.26 o 
   7   5   1        2.92       -1.83      1.48 o 
   8   5   1       14.86       10.34      2.26 o 
   9   5   1       40.21       40.22      2.85 o 
  10   5   1       38.18       42.71      3.77 o 
  11   5   1        0.33        0.96      2.32 o 
  12   5   1       65.39       80.48      6.81 o 
  13   5   1       38.23       35.00      4.29 o 
 -11   6   1        0.06        0.99      2.58 o 
 -10   6   1        0.56       -1.13      2.30 o 
  -9   6   1       20.79       14.36      2.90 o 
  -8   6   1        1.16       -1.89      2.01 o 
  -7   6   1       18.45       11.16      2.39 o 
  -6   6   1        0.11        1.27      1.71 o 
  -5   6   1       17.61       19.94      2.40 o 
  -4   6   1       45.31       44.21      2.85 o 
  -3   6   1      745.76      732.92     13.20 o 
  -2   6   1        2.92        2.58      1.40 o 
  -1   6   1       27.63       30.30      2.84 o 
   0   6   1      172.08      168.63      6.89 o 
   1   6   1       19.09       20.46      3.13 o 
   2   6   1        8.10        9.54      0.94 o 
   3   6   1       30.79       34.79      2.43 o 
   4   6   1        0.13       -0.27      1.27 o 
   5   6   1        2.88        1.02      2.56 o 
   6   6   1      160.30      143.79      5.57 o 
   7   6   1       67.10       57.09      3.90 o 
   8   6   1       17.32       16.94      2.75 o 
   9   6   1       14.19       19.28      4.45 o 
  10   6   1       10.10        7.74      2.70 o 
  11   6   1       25.13       21.10      3.90 o 
  -8   7   1        0.38        2.53      2.44 o 
  -7   7   1       37.07       36.76      3.54 o 
  -6   7   1       43.69       34.89      3.31 o 
  -5   7   1        4.85        5.35      2.78 o 
  -4   7   1       10.83       10.18      2.03 o 
  -3   7   1       69.74       57.03      3.97 o 
  -2   7   1      377.44      378.00     10.33 o 
  -1   7   1       18.45       19.15      2.76 o 
   0   7   1       14.16       16.02      2.57 o 
   1   7   1       26.94       24.08      3.07 o 
   2   7   1        8.12        7.64      1.59 o 
   3   7   1       26.79       26.71      3.32 o 
   4   7   1       13.44       11.08      2.24 o 
   5   7   1        0.04        2.76      1.96 o 
   6   7   1       30.25       38.80      3.47 o 
   7   7   1        5.53        5.99      2.60 o 
 -18   0   2       24.50       24.63      8.62 o 
 -17   0   2       48.94       56.03     11.70 o 
 -16   0   2       93.44       84.65     12.62 o 
 -15   0   2      370.81      355.24     25.86 o 
 -14   0   2      359.80      356.70     13.47 o 
 -13   0   2      268.20      273.38      8.45 o 
 -12   0   2      382.94      367.09      8.42 o 
 -11   0   2      148.86      106.37      4.39 o 
 -10   0   2     1368.69     1363.83     24.09 o 
  -9   0   2       78.16       59.85      2.56 o 
  -8   0   2      144.20      164.08      3.62 o 
  -7   0   2     6363.15     6793.20     97.31 o 
  -6   0   2     2326.51     2309.57     33.74 o 
  -5   0   2       50.96       49.53      1.47 o 
  -4   0   2      165.21      170.19      2.99 o 
  -3   0   2      278.89      266.26      4.62 o 
  -2   0   2    24696.94    21545.92    400.01 o 
  -1   0   2      228.84      212.65      5.76 o 
   0   0   2     3669.90     3491.34     69.38 o 
   1   0   2       69.60       71.21      2.06 o 
   2   0   2     4916.51     4979.13     82.60 o 
   3   0   2      218.99      239.40      4.40 o 
   4   0   2     3414.74     3398.91     53.12 o 
   5   0   2     1225.68     1196.11     19.44 o 
   6   0   2      753.55      706.05     12.07 o 
   7   0   2        2.87        3.26      0.89 o 
   8   0   2      178.08      173.52      4.47 o 
   9   0   2       11.56        5.99      1.37 o 
  10   0   2       17.81       18.62      1.90 o 
  11   0   2       42.37       40.29      2.55 o 
  12   0   2      514.63      512.12     12.72 o 
  13   0   2       22.56       23.91      3.40 o 
  14   0   2       53.53       64.77      7.54 o 
  15   0   2       36.46       30.44     10.47 o 
  16   0   2       98.84      106.70     11.08 o 
  17   0   2       10.88       23.09      8.62 o 
 -18   1   2        3.79        2.92      3.92 o 
 -17   1   2      159.07      175.49     16.16 o 
 -16   1   2      187.91      199.66     17.88 o 
 -15   1   2        0.32       -1.67      1.90 o 
 -14   1   2        0.07        2.80      1.80 o 
 -13   1   2       66.25       71.23      3.77 o 
 -12   1   2      592.95      578.64     11.08 o 
 -11   1   2       11.37        9.92      1.51 o 
 -10   1   2     1224.81     1207.02     16.40 o 
  -9   1   2       56.64       65.41      2.41 o 
  -8   1   2       55.37       37.96      1.26 o 
  -7   1   2      131.84      137.09      2.38 o 
  -6   1   2     1578.42     1534.26     18.83 o 
  -5   1   2     4011.02     3982.42     47.72 o 
  -4   1   2     1070.62     1157.28     15.40 o 
  -3   1   2       51.90       40.77      1.33 o 
  -2   1   2      906.92      911.79     16.39 o 
  -1   1   2     1107.18     1071.37     16.61 o 
   0   1   2     1816.30     1849.51     29.85 o 
   1   1   2     9934.56     9742.53    173.23 o 
   2   1   2     2318.99     2344.41     30.57 o 
   3   1   2       90.23       77.54      1.57 o 
   4   1   2     1676.59     1878.37     21.90 o 
   5   1   2     1241.41     1325.87     16.00 o 
   6   1   2      412.99      380.61      4.87 o 
   7   1   2      486.08      438.63      5.49 o 
   8   1   2      477.28      461.86      6.05 o 
   9   1   2      120.70      136.27      3.03 o 
  10   1   2      448.02      457.36      7.68 o 
  11   1   2      482.05      483.46      8.54 o 
  12   1   2      123.29      107.06      3.67 o 
  13   1   2      221.99      224.28      5.85 o 
  14   1   2      112.85      121.30      7.02 o 
  15   1   2       10.23       12.59      3.35 o 
  16   1   2       15.77       14.96      4.10 o 
  17   1   2      106.90      115.52     13.95 o 
 -18   2   2       71.70       70.42      9.31 o 
 -17   2   2        6.85        7.75      3.71 o 
 -16   2   2        0.31        0.58      2.49 o 
 -15   2   2       36.40       40.91      6.22 o 
 -14   2   2       88.82       98.50      5.79 o 
 -13   2   2      178.42      160.93      8.26 o 
 -12   2   2       11.83       15.70      2.22 o 
 -11   2   2      512.29      496.96      9.89 o 
 -10   2   2      624.08      614.15     10.98 o 
  -9   2   2      132.85      135.35      3.28 o 
  -8   2   2       36.78       38.24      1.57 o 
  -7   2   2     2533.43     2549.53     32.71 o 
  -6   2   2      833.89      964.28     13.67 o 
  -5   2   2        0.05        0.35      0.51 o 
  -4   2   2       69.83       60.15      1.77 o 
  -3   2   2      128.37      141.50      2.83 o 
  -2   2   2      817.33      864.02     15.61 o 
  -1   2   2      105.84       96.63      2.80 o 
   0   2   2        6.28        6.85      0.84 o 
   1   2   2       72.55       50.25      1.83 o 
   2   2   2     1185.62     1268.64     17.21 o 
   3   2   2        0.33        1.92      0.55 o 
   4   2   2     3299.37     3777.53     51.58 o 
   5   2   2      503.78      561.67      8.23 o 
   6   2   2      526.57      602.59      9.29 o 
   7   2   2      565.23      547.49      8.78 o 
   8   2   2      146.23      134.21      3.31 o 
   9   2   2        0.27        0.42      0.97 o 
  10   2   2      651.56      620.42     11.08 o 
  11   2   2       74.60       68.60      3.00 o 
  12   2   2      237.30      221.44      5.63 o 
  13   2   2      172.22      171.74      6.04 o 
  14   2   2      102.88       94.60      6.73 o 
  15   2   2       83.11       78.23      5.11 o 
  16   2   2        7.64       12.63      4.26 o 
  17   2   2       75.60       82.87     10.46 o 
 -17   3   2        3.40       10.66      3.39 o 
 -16   3   2        0.04        2.62      2.86 o 
 -15   3   2       27.96       22.06      3.73 o 
 -14   3   2        1.26        3.82      2.58 o 
 -13   3   2       29.12       31.81      3.99 o 
 -12   3   2       26.81       17.58      3.07 o 
 -11   3   2       13.61       21.44      2.34 o 
 -10   3   2     1155.07     1108.85     18.63 o 
  -9   3   2      411.17      403.12      7.62 o 
  -8   3   2       10.00        7.90      1.29 o 
  -7   3   2       25.10       27.92      1.46 o 
  -6   3   2       56.10       61.37      2.47 o 
  -5   3   2      111.65      122.86      2.87 o 
  -4   3   2       96.04      113.63      3.00 o 
  -3   3   2     2617.36     2993.64     42.08 o 
  -2   3   2       22.30       42.16      1.55 o 
  -1   3   2       16.90       20.19      1.62 o 
   0   3   2      108.39       97.80      3.47 o 
   1   3   2      907.08     1047.80     16.87 o 
   2   3   2      164.26      195.34      3.74 o 
   3   3   2      104.95      142.56      2.93 o 
   4   3   2        4.20        5.32      0.82 o 
   5   3   2      322.46      325.27      5.57 o 
   6   3   2       31.61       32.27      1.47 o 
   7   3   2      327.29      352.86      6.05 o 
   8   3   2        7.04        6.01      1.26 o 
   9   3   2     1780.23     1787.74     29.14 o 
  10   3   2     1724.12     1635.05     25.92 o 
  11   3   2      149.57      135.21      5.28 o 
  12   3   2      233.09      228.07      7.80 o 
  13   3   2        9.27        6.20      2.37 o 
  14   3   2       18.29       20.27      3.76 o 
  15   3   2       22.62       24.43      3.71 o 
  16   3   2       14.41       14.37      4.44 o 
 -15   4   2        5.95       10.86      3.90 o 
 -14   4   2       44.73       45.33      5.89 o 
 -13   4   2       22.89       14.36      3.21 o 
 -12   4   2       45.23       44.23      4.24 o 
 -11   4   2       65.54       69.00      4.71 o 
 -10   4   2       67.92       59.42      2.93 o 
  -9   4   2        0.01       -1.96      1.31 o 
  -8   4   2        0.30       -1.84      1.23 o 
  -7   4   2       23.76       21.83      2.50 o 
  -6   4   2       19.44       16.00      2.06 o 
  -5   4   2       36.96       45.96      2.03 o 
  -4   4   2        9.02        6.23      0.98 o 
  -3   4   2       45.90       50.95      1.92 o 
  -2   4   2        0.10       -0.09      0.63 o 
  -1   4   2       21.88       19.68      2.12 o 
   0   4   2     1000.84     1013.22     20.67 o 
   1   4   2      398.81      330.04      7.34 o 
   2   4   2      404.49      391.60      6.52 o 
   3   4   2        2.08        4.55      0.78 o 
   4   4   2      500.54      541.40     11.68 o 
   5   4   2       53.91       44.66      2.33 o 
   6   4   2      738.42      713.37     16.81 o 
   7   4   2      804.71      797.48     17.41 o 
   8   4   2        8.81        9.62      1.54 o 
   9   4   2       45.67       40.44      2.60 o 
  10   4   2      135.48      119.38      5.64 o 
  11   4   2        9.44       13.27      2.81 o 
  12   4   2      874.64      818.72     23.62 o 
  13   4   2       90.69       65.81      5.15 o 
  14   4   2      138.95      142.40      7.83 o 
  15   4   2       20.34       21.30      4.50 o 
 -14   5   2        0.16        7.07      3.52 o 
 -13   5   2      177.45      173.44      9.57 o 
 -12   5   2      116.14      119.83      7.37 o 
 -11   5   2       29.13       31.66      5.18 o 
 -10   5   2      292.15      295.16      9.18 o 
  -9   5   2       18.23       11.25      2.08 o 
  -8   5   2      102.29      116.21      6.81 o 
  -7   5   2       62.21       52.16      3.81 o 
  -6   5   2       54.91       48.70      3.12 o 
  -5   5   2      101.21      103.33      3.88 o 
  -4   5   2        9.73        7.86      1.21 o 
  -3   5   2       37.23       38.39      2.15 o 
  -2   5   2      433.39      413.90      7.93 o 
  -1   5   2       68.72       62.24      2.57 o 
   0   5   2       47.80       43.35      3.79 o 
   1   5   2       75.57       73.65      3.38 o 
   2   5   2      910.02      897.49     14.39 o 
   3   5   2       42.95       36.21      1.62 o 
   4   5   2     1394.00     1370.28     23.36 o 
   5   5   2       26.32       22.97      2.63 o 
   6   5   2       60.09       59.29      3.39 o 
   7   5   2      112.77      106.35      4.39 o 
   8   5   2        2.64        3.23      1.86 o 
   9   5   2      196.31      197.78      6.15 o 
  10   5   2       18.16       23.33      3.31 o 
  11   5   2      150.10      157.49     12.37 o 
  12   5   2       50.07       48.27      4.72 o 
  13   5   2        2.32        1.34      2.72 o 
 -11   6   2      375.82      405.70     12.68 o 
 -10   6   2        0.07        2.75      2.59 o 
  -9   6   2       92.59       97.44      5.36 o 
  -8   6   2       13.18       16.29      3.73 o 
  -7   6   2       91.20       97.41      4.98 o 
  -6   6   2      107.52      108.56      4.82 o 
  -5   6   2        5.78        1.31      1.66 o 
  -4   6   2      243.03      245.83      7.61 o 
  -3   6   2       88.30       86.79      4.16 o 
  -2   6   2      142.91      138.06      7.24 o 
  -1   6   2      249.71      242.84      7.07 o 
   0   6   2        8.49        8.16      1.22 o 
   1   6   2     1550.45     1532.69     30.30 o 
   2   6   2        7.31       10.54      1.22 o 
   3   6   2      252.74      243.91      6.16 o 
   4   6   2        1.29        1.52      1.35 o 
   5   6   2      325.93      302.04      7.81 o 
   6   6   2       27.61       37.74      4.73 o 
   7   6   2       92.60       86.12      5.15 o 
   8   6   2       68.66       71.49      5.28 o 
   9   6   2        9.14        3.58      2.38 o 
  10   6   2       69.28       88.14      8.76 o 
  11   6   2       89.88      100.03      8.13 o 
  -8   7   2      117.74      124.77      6.34 o 
  -7   7   2        7.30        7.39      2.64 o 
  -6   7   2        5.34        2.64      2.66 o 
  -5   7   2       36.11       29.10      3.05 o 
  -4   7   2      317.29      302.28      9.87 o 
  -3   7   2       53.78       56.61      6.00 o 
  -2   7   2      159.76      159.36      6.39 o 
  -1   7   2      226.52      240.92      6.68 o 
   0   7   2      347.81      361.72     15.73 o 
   1   7   2        1.16        0.83      0.98 o 
   2   7   2       37.28       40.21      3.23 o 
   3   7   2        4.24        2.48      1.48 o 
   4   7   2      269.69      273.61     12.43 o 
   5   7   2       53.97       52.85      3.67 o 
   6   7   2      135.38      134.78      7.04 o 
   7   7   2      130.80      142.53      6.44 o 
 -18   1   3        3.76        2.22      4.46 o 
 -17   1   3        6.45       14.02      4.89 o 
 -16   1   3      322.08      303.68     13.50 o 
 -15   1   3       11.70       12.50      3.21 o 
 -14   1   3       34.83       29.20      3.32 o 
 -13   1   3       94.82       93.98      3.95 o 
 -12   1   3       74.74       80.98      3.34 o 
 -11   1   3      366.76      378.38      6.99 o 
 -10   1   3        0.11       -1.34      0.90 o 
  -9   1   3      347.31      329.41      5.04 o 
  -8   1   3       16.60       24.30      1.08 o 
  -7   1   3     1618.60     1696.33     19.27 o 
  -6   1   3      591.22      623.61      7.82 o 
  -5   1   3       16.54       17.25      1.04 o 
  -4   1   3      125.47      158.67      2.74 o 
  -3   1   3      855.62      867.74     11.63 o 
  -2   1   3      542.90      588.20      8.99 o 
  -1   1   3     1146.99     1127.70     16.78 o 
   0   1   3     1410.77     1477.98     21.77 o 
   1   1   3     1555.39     1658.58     21.53 o 
   2   1   3     3626.09     3763.14     47.83 o 
   3   1   3     6113.69     6100.55     73.53 o 
   4   1   3       38.86       33.79      0.94 o 
   5   1   3        4.65        6.02      0.59 o 
   6   1   3      282.97      298.49      3.93 o 
   7   1   3       13.76       12.26      0.80 o 
   8   1   3      137.45      150.93      2.92 o 
   9   1   3      634.76      623.43      8.62 o 
  10   1   3       90.74       85.44      3.12 o 
  11   1   3      357.63      375.96      7.73 o 
  12   1   3      277.37      276.71      6.28 o 
  13   1   3        8.49       10.75      1.88 o 
  14   1   3        3.21        1.40      2.34 o 
  15   1   3      257.89      286.02     14.45 o 
  16   1   3      242.45      237.65     12.42 o 
  17   1   3        4.08        5.85      4.28 o 
 -18   2   3       62.40       69.04      7.63 o 
 -17   2   3       57.02       61.28      6.95 o 
 -16   2   3        0.40        0.66      2.61 o 
 -15   2   3        3.15        1.05      2.35 o 
 -14   2   3       14.90       18.10      3.22 o 
 -13   2   3      178.38      173.52      8.40 o 
 -12   2   3      282.88      278.49      7.04 o 
 -11   2   3        2.58        0.23      1.39 o 
 -10   2   3       60.40       60.89      2.85 o 
  -9   2   3      245.19      238.06      4.47 o 
  -8   2   3      223.41      245.87      4.33 o 
  -7   2   3       17.67       11.81      1.44 o 
  -6   2   3      103.60      115.87      3.80 o 
  -5   2   3      505.49      638.68     11.42 o 
  -4   2   3      620.94      674.76      9.89 o 
  -3   2   3       66.95       95.32      2.96 o 
  -2   2   3     3627.22     3635.35     50.47 o 
  -1   2   3      720.16      718.25     10.22 o 
   0   2   3     1331.25     1311.19     18.87 o 
   1   2   3        5.65        7.94      0.60 o 
   2   2   3      938.37      910.48     13.34 o 
   3   2   3        2.39        0.65      0.54 o 
   4   2   3     1455.95     1535.53     20.51 o 
   5   2   3        6.37        0.99      0.65 o 
   6   2   3      167.96      190.63      3.77 o 
   7   2   3      310.14      331.59      5.88 o 
   8   2   3       17.60       18.41      1.46 o 
   9   2   3      179.10      186.89      4.50 o 
  10   2   3     1258.42     1176.60     19.18 o 
  11   2   3       59.31       57.24      2.76 o 
  12   2   3      455.41      438.59     10.46 o 
  13   2   3     1031.77     1034.77     20.58 o 
  14   2   3      126.45      120.90      6.55 o 
  15   2   3       98.35      110.75      6.60 o 
  16   2   3       23.97       24.55      6.44 o 
 -17   3   3        7.94       10.99      3.46 o 
 -16   3   3        4.91        4.02      2.97 o 
 -15   3   3       50.16       54.49      5.16 o 
 -14   3   3      110.17       88.37      5.95 o 
 -13   3   3      194.65      198.45      7.76 o 
 -12   3   3      191.13      209.04      8.54 o 
 -11   3   3       35.90       30.44      2.55 o 
 -10   3   3       85.46       79.23      5.11 o 
  -9   3   3      841.57      841.87     14.30 o 
  -8   3   3     1548.60     1476.33     23.11 o 
  -7   3   3      220.63      214.83      5.19 o 
  -6   3   3       64.93       79.98      2.66 o 
  -5   3   3       18.22       15.25      1.13 o 
  -4   3   3        0.08        1.13      0.69 o 
  -3   3   3       59.63       37.96      1.62 o 
  -2   3   3      547.41      614.42      8.85 o 
  -1   3   3     2115.72     2084.15     33.71 o 
   0   3   3      881.48      856.28     16.83 o 
   1   3   3     1242.37     1167.69     17.27 o 
   2   3   3       21.91       22.24      1.14 o 
   3   3   3      626.06      563.94      8.23 o 
   4   3   3      502.70      432.20      6.72 o 
   5   3   3       80.53       77.70      2.34 o 
   6   3   3       78.61      106.42      3.47 o 
   7   3   3       29.79       20.91      1.45 o 
   8   3   3       55.36       48.90      2.43 o 
   9   3   3      421.95      471.80      9.41 o 
  10   3   3      425.18      432.67      8.55 o 
  11   3   3      162.24      151.94      5.52 o 
  12   3   3      193.01      220.93      8.56 o 
  13   3   3      184.60      171.46      7.21 o 
  14   3   3       31.40       40.71      5.48 o 
  15   3   3      283.83      288.05     10.21 o 
  16   3   3        0.10        2.43      2.68 o 
 -16   4   3        2.05        2.10      3.10 o 
 -15   4   3        0.55        2.80      3.06 o 
 -14   4   3      148.76      141.26      9.06 o 
 -13   4   3      207.81      216.25      8.56 o 
 -12   4   3        1.08        1.04      2.44 o 
 -11   4   3       52.68       58.14      4.48 o 
 -10   4   3       46.02       49.29      3.35 o 
  -9   4   3        6.08        0.96      1.57 o 
  -8   4   3        0.42        1.80      1.44 o 
  -7   4   3      613.44      578.01     15.18 o 
  -6   4   3      146.09      140.66      4.46 o 
  -5   4   3       71.02       76.26      3.24 o 
  -4   4   3        5.27        9.57      1.01 o 
  -3   4   3      193.75      217.72      4.89 o 
  -2   4   3      513.62      472.84      8.46 o 
  -1   4   3      142.46      151.88      4.58 o 
   0   4   3       29.39       17.33      1.51 o 
   1   4   3      589.62      629.53     10.17 o 
   2   4   3      846.03      839.28     13.24 o 
   3   4   3       37.56       32.55      1.58 o 
   4   4   3      163.19      169.36      4.12 o 
   5   4   3      724.67      698.67     12.87 o 
   6   4   3        6.23        6.63      1.31 o 
   7   4   3     1607.65     1486.78     31.09 o 
   8   4   3        0.13        1.80      1.29 o 
   9   4   3      363.10      365.34      8.46 o 
  10   4   3       98.33       86.34      8.81 o 
  11   4   3        8.18        3.22      2.32 o 
  12   4   3       53.58       57.54      4.67 o 
  13   4   3       18.38        8.12      3.07 o 
  14   4   3      401.44      406.63     13.26 o 
 -14   5   3       66.90       70.00      5.69 o 
 -13   5   3        2.72        3.23      2.90 o 
 -12   5   3       55.40       73.67      5.39 o 
 -11   5   3       12.36       18.93      3.43 o 
 -10   5   3       44.71       42.05      4.00 o 
  -9   5   3        0.13       -2.28      1.61 o 
  -8   5   3      183.69      170.48      6.68 o 
  -7   5   3       34.09       29.22      2.82 o 
  -6   5   3        0.04        0.13      1.49 o 
  -5   5   3        9.58       15.91      2.00 o 
  -4   5   3       36.04       34.88      1.87 o 
  -3   5   3      147.62      134.77      3.74 o 
  -2   5   3      169.22      171.73      7.07 o 
  -1   5   3      646.35      660.35     12.15 o 
   0   5   3       39.58       32.72      1.76 o 
   1   5   3       37.46       39.85      1.65 o 
   2   5   3      598.03      585.28      9.29 o 
   3   5   3        0.02        0.82      1.21 o 
   4   5   3     2175.56     2185.66     35.66 o 
   5   5   3        4.36        3.10      1.69 o 
   6   5   3       30.90       26.04      2.92 o 
   7   5   3      134.05      132.06      4.88 o 
   8   5   3       19.10       24.05      2.92 o 
   9   5   3        0.48       -0.16      2.25 o 
  10   5   3       74.73       78.16      5.07 o 
  11   5   3      142.20      157.84      7.68 o 
  12   5   3      105.61      106.73      6.69 o 
  13   5   3       35.16       53.90      5.47 o 
 -11   6   3       73.64       70.09      5.78 o 
 -10   6   3        2.78        0.59      2.64 o 
  -9   6   3       43.05       62.72      7.42 o 
  -8   6   3       10.23       12.17      2.79 o 
  -7   6   3        9.39        5.39      2.32 o 
  -6   6   3        3.61       18.22      2.64 o 
  -5   6   3      138.46      137.95      5.53 o 
  -4   6   3        0.08       -0.91      1.54 o 
  -3   6   3        0.00        2.35      1.88 o 
  -2   6   3        0.99        1.09      1.46 o 
  -1   6   3     1007.41     1060.37     20.41 o 
   0   6   3        4.52       15.16      2.04 o 
   1   6   3      107.40      103.69      4.74 o 
   2   6   3      146.54      154.84      4.41 o 
   3   6   3       48.70       60.75      2.78 o 
   4   6   3       23.28       22.20      2.31 o 
   5   6   3       17.62       16.76      2.16 o 
   6   6   3       68.45       76.30      4.24 o 
   7   6   3       30.91       28.26      3.65 o 
   8   6   3       55.30       64.79      4.69 o 
   9   6   3       91.58       91.80      5.76 o 
  10   6   3        5.39        3.05      2.70 o 
  -8   7   3       14.59       11.28      2.99 o 
  -7   7   3        7.96        7.36      2.68 o 
  -6   7   3        8.79        8.87      2.55 o 
  -5   7   3       40.57       37.26      7.14 o 
  -4   7   3      543.37      529.17     14.76 o 
  -3   7   3        0.19        1.71      2.56 o 
  -2   7   3       45.88       44.07      4.03 o 
  -1   7   3       15.85       18.62      3.51 o 
   0   7   3        0.19        1.10      2.34 o 
   1   7   3       49.65       52.05      5.50 o 
   2   7   3       12.41       14.86      1.79 o 
   3   7   3        8.29        6.79      1.71 o 
   4   7   3        0.61       -0.48      1.91 o 
   5   7   3       34.68       37.32      3.93 o 
   6   7   3        0.42        0.92      2.32 o 
 -18   0   4        0.23       -0.31      4.62 o 
 -17   0   4       25.95       38.17     10.16 o 
 -16   0   4       56.64       74.50     12.01 o 
 -15   0   4       11.37        7.70      5.23 o 
 -14   0   4      731.72      706.21     28.05 o 
 -13   0   4      503.22      483.49     12.90 o 
 -12   0   4     1425.54     1415.43     27.63 o 
 -11   0   4      188.76      176.65      5.48 o 
 -10   0   4     1462.33     1427.92     27.25 o 
  -9   0   4       44.06       24.65      2.78 o 
  -8   0   4     2071.00     2177.36     31.77 o 
  -7   0   4      121.08       96.62      2.54 o 
  -6   0   4     4401.67     4654.33     65.91 o 
  -5   0   4     1560.57     1483.06     23.35 o 
  -4   0   4     9399.37     9457.66    139.97 o 
  -3   0   4     1441.17     1331.18     21.79 o 
  -2   0   4     6871.05     7089.63    112.03 o 
  -1   0   4      990.78      875.66     14.55 o 
   0   0   4     8138.20     8165.97    126.88 o 
   1   0   4      796.88      870.98     14.23 o 
   2   0   4      136.16      147.71      3.21 o 
   3   0   4       57.61       51.79      1.94 o 
   4   0   4      721.51      679.53     12.16 o 
   5   0   4      689.43      672.73     11.49 o 
   6   0   4     2656.71     2519.29     40.15 o 
   7   0   4      129.98      181.22      4.67 o 
   8   0   4       87.07       92.62      3.28 o 
   9   0   4       26.24       22.55      2.14 o 
  10   0   4        8.76        7.76      1.68 o 
  11   0   4      161.71      153.66      4.86 o 
  12   0   4        8.84       21.30      3.07 o 
  13   0   4     1488.97     1535.17     64.80 o 
  14   0   4      151.71      155.80     11.53 o 
  15   0   4        3.11       -0.44      8.16 o 
  16   0   4      284.78      252.04     15.99 o 
  17   0   4       47.01       48.76      8.27 o 
 -18   1   4       58.06       65.17     10.16 o 
 -17   1   4       46.50       47.26      7.80 o 
 -16   1   4       57.99       64.57     14.93 o 
 -15   1   4      469.10      471.49     12.48 o 
 -14   1   4        0.36        2.14      1.69 o 
 -13   1   4      260.82      250.74      6.75 o 
 -12   1   4        1.42        2.12      1.35 o 
 -11   1   4     1281.56     1283.70     17.73 o 
 -10   1   4      722.58      695.59      9.90 o 
  -9   1   4      946.19      941.03     12.14 o 
  -8   1   4       29.84       27.67      1.36 o 
  -7   1   4       45.06       51.56      1.30 o 
  -6   1   4      129.45      173.58      3.47 o 
  -5   1   4      927.67      979.93     12.24 o 
  -4   1   4     1861.77     1789.08     22.32 o 
  -3   1   4       57.42       56.37      1.28 o 
  -2   1   4       78.43       92.42      1.68 o 
  -1   1   4       71.36       60.75      1.63 o 
   0   1   4     9378.35     9064.00    143.21 o 
   1   1   4    21393.34    19822.22    369.53 o 
   2   1   4      395.84      456.02      6.12 o 
   3   1   4     1916.80     1965.79     23.21 o 
   4   1   4      618.42      638.40      8.05 o 
   5   1   4      434.73      359.90      4.65 o 
   6   1   4      212.49      198.36      3.01 o 
   7   1   4      177.08      170.47      2.72 o 
   8   1   4      399.88      377.56      5.65 o 
   9   1   4        1.37        0.28      1.02 o 
  10   1   4       15.29       10.13      1.38 o 
  11   1   4      326.72      332.73      7.74 o 
  12   1   4      623.11      622.72     11.66 o 
  13   1   4      743.80      700.04     13.76 o 
  14   1   4       77.51       87.15      6.25 o 
  15   1   4      154.26      159.43      8.49 o 
  16   1   4      663.95      726.59     22.31 o 
  17   1   4        0.91        5.88      3.92 o 
 -18   2   4       14.20        9.95      7.85 o 
 -17   2   4       39.81       52.73      5.79 o 
 -16   2   4      206.36      202.88      8.97 o 
 -15   2   4       19.39       18.28      3.24 o 
 -14   2   4      235.17      230.01      8.22 o 
 -13   2   4        8.13        5.18      2.15 o 
 -12   2   4       25.24       24.98      2.44 o 
 -11   2   4       33.09       25.14      3.33 o 
 -10   2   4      433.52      392.32      7.70 o 
  -9   2   4      223.83      240.67      4.79 o 
  -8   2   4       44.40       37.15      2.19 o 
  -7   2   4       60.04       73.64      2.32 o 
  -6   2   4      655.50      653.45     10.57 o 
  -5   2   4      580.09      570.25      9.21 o 
  -4   2   4      826.54      934.62     15.98 o 
  -3   2   4        6.30        1.12      0.57 o 
  -2   2   4     1095.79     1118.08     18.75 o 
  -1   2   4      138.99      118.15      2.89 o 
   0   2   4       23.70       17.69      1.15 o 
   1   2   4     3400.62     3608.26     53.14 o 
   2   2   4     1299.02     1207.22     19.99 o 
   3   2   4     1345.00     1487.09     19.11 o 
   4   2   4     1463.47     1420.51     19.13 o 
   5   2   4      191.67      204.15      3.81 o 
   6   2   4      375.74      387.76      6.60 o 
   7   2   4      407.52      399.67      6.95 o 
   8   2   4      118.65      108.68      3.47 o 
   9   2   4       52.81       49.09      2.33 o 
  10   2   4      441.87      432.18      8.42 o 
  11   2   4      353.49      329.07      7.12 o 
  12   2   4       22.08       20.61      2.56 o 
  13   2   4      388.31      385.39     15.17 o 
  14   2   4      193.27      198.42     11.59 o 
  15   2   4       95.59       98.92      7.04 o 
  16   2   4        0.27       -3.05      3.16 o 
 -17   3   4        9.14       10.58      3.27 o 
 -16   3   4        0.28       -1.91      2.35 o 
 -15   3   4        8.38        9.34      3.04 o 
 -14   3   4      122.74      112.33      6.13 o 
 -13   3   4        8.99        9.34      3.81 o 
 -12   3   4      405.05      394.97     11.32 o 
 -11   3   4      791.54      744.27     14.22 o 
 -10   3   4        4.42        3.97      1.62 o 
  -9   3   4       22.80       25.06      2.01 o 
  -8   3   4      244.04      218.96      4.76 o 
  -7   3   4      170.19      179.41      4.57 o 
  -6   3   4       56.28       64.16      2.19 o 
  -5   3   4      130.51      154.74      3.19 o 
  -4   3   4      623.01      741.61     11.33 o 
  -3   3   4      599.06      650.46      9.98 o 
  -2   3   4      349.63      395.55      6.16 o 
  -1   3   4     1361.73     1531.55     21.30 o 
   0   3   4        0.14        1.06      0.50 o 
   1   3   4      183.58      224.38      4.02 o 
   2   3   4       94.34       85.75      2.96 o 
   3   3   4       16.41       17.47      1.12 o 
   4   3   4       65.15       63.88      2.18 o 
   5   3   4       32.88       34.28      1.40 o 
   6   3   4      133.24      149.05      3.37 o 
   7   3   4       41.62       38.64      1.81 o 
   8   3   4      550.45      535.66     10.26 o 
   9   3   4       98.62       98.79      5.28 o 
  10   3   4      847.14      812.00     15.22 o 
  11   3   4      274.64      257.60      7.65 o 
  12   3   4       18.06       17.25      2.66 o 
  13   3   4        2.07        2.03      2.28 o 
  14   3   4        6.64        5.86      2.59 o 
  15   3   4       18.94       25.14      3.79 o 
 -16   4   4        7.66       10.28      3.62 o 
 -15   4   4       27.21       20.56      4.06 o 
 -14   4   4       20.98       20.14      3.88 o 
 -13   4   4        4.26        4.22      2.59 o 
 -12   4   4        7.16        6.71      2.66 o 
 -11   4   4      143.18      123.54      6.05 o 
 -10   4   4        8.20       15.62      2.11 o 
  -9   4   4      114.95      109.84      3.91 o 
  -8   4   4       72.74       58.94      3.20 o 
  -7   4   4       72.76       98.22      3.45 o 
  -6   4   4      356.25      351.23      8.97 o 
  -5   4   4        6.33       11.20      1.40 o 
  -4   4   4      354.57      366.49      6.59 o 
  -3   4   4        0.10        0.84      0.71 o 
  -2   4   4       29.58       25.71      1.32 o 
  -1   4   4      380.49      352.67      6.50 o 
   0   4   4      118.39      116.66      3.84 o 
   1   4   4      160.63      179.75      4.80 o 
   2   4   4      976.53      996.33     14.59 o 
   3   4   4        6.37        8.05      1.03 o 
   4   4   4      721.80      689.09     11.75 o 
   5   4   4      797.15      790.81     19.08 o 
   6   4   4       24.14       20.78      1.86 o 
   7   4   4      269.46      255.50      7.07 o 
   8   4   4       54.16       56.45      3.20 o 
   9   4   4       36.65       48.20      3.65 o 
  10   4   4        1.02        5.65      2.07 o 
  11   4   4       15.92       22.20      3.22 o 
  12   4   4        7.90       18.27      3.30 o 
  13   4   4        2.43        5.05      2.73 o 
  14   4   4       51.99       48.25      5.20 o 
 -14   5   4        3.16        2.19      3.11 o 
 -13   5   4       19.92       26.31      4.01 o 
 -12   5   4        0.97       -0.31      2.60 o 
 -11   5   4      358.73      340.97     17.41 o 
 -10   5   4       86.18       91.42      5.87 o 
  -9   5   4      383.18      358.58     10.55 o 
  -8   5   4        4.32        3.17      2.13 o 
  -7   5   4       21.22       21.50      2.80 o 
  -6   5   4       10.70        9.85      2.37 o 
  -5   5   4       31.43       17.71      2.22 o 
  -4   5   4     1163.72     1137.49     23.87 o 
  -3   5   4      234.55      242.75      5.91 o 
  -2   5   4        1.29       -0.47      0.64 o 
  -1   5   4      534.77      533.19      9.23 o 
   0   5   4       25.42       29.15      1.91 o 
   1   5   4      303.02      270.12      5.85 o 
   2   5   4     1156.39     1156.19     20.39 o 
   3   5   4        0.07       -0.91      1.08 o 
   4   5   4        0.06       -1.52      1.24 o 
   5   5   4       57.69       66.41      3.21 o 
   6   5   4        1.36        0.09      1.71 o 
   7   5   4      269.17      262.02      7.96 o 
   8   5   4        2.62        7.04      1.82 o 
   9   5   4       59.32       48.52      4.22 o 
  10   5   4       82.19       86.73      5.65 o 
  11   5   4        6.49        1.99      2.67 o 
  12   5   4       34.40       32.14      4.37 o 
 -11   6   4       23.16       27.77      4.05 o 
 -10   6   4      138.05      162.02      7.62 o 
  -9   6   4      236.68      252.74      9.12 o 
  -8   6   4       21.10       23.92      3.28 o 
  -7   6   4       26.22       29.78      3.22 o 
  -6   6   4      126.60      118.79      6.68 o 
  -5   6   4       47.96       54.91      4.11 o 
  -4   6   4      110.16      109.52      4.55 o 
  -3   6   4       42.32       45.86      3.17 o 
  -2   6   4      144.57      146.31      9.62 o 
  -1   6   4     1191.09     1224.16     22.62 o 
   0   6   4        0.11        0.37      0.95 o 
   1   6   4      558.12      556.62     12.30 o 
   2   6   4      346.62      358.01      8.25 o 
   3   6   4       19.54       21.67      1.96 o 
   4   6   4      234.20      250.00      6.84 o 
   5   6   4       23.20       21.15      2.41 o 
   6   6   4      231.79      215.57      8.15 o 
   7   6   4      328.24      322.12     10.40 o 
   8   6   4       61.78       70.22      4.98 o 
   9   6   4       46.14       47.50      4.54 o 
  10   6   4       75.92       78.86      5.75 o 
  -7   7   4       18.61       22.85      7.58 o 
  -6   7   4      276.36      294.25     11.24 o 
  -5   7   4       11.96       18.49      2.94 o 
  -4   7   4      231.03      222.05     10.91 o 
  -3   7   4       56.46       54.16      5.11 o 
  -2   7   4       96.95      100.08      5.80 o 
  -1   7   4        0.79        3.01      3.51 o 
   0   7   4       85.43       83.61      3.60 o 
   1   7   4      217.37      218.63      5.99 o 
   2   7   4       98.55       92.85      4.77 o 
   3   7   4      329.30      349.34     10.95 o 
   4   7   4      104.30      101.97      7.36 o 
   5   7   4      349.07      349.67     12.12 o 
   6   7   4        0.03       -0.25      2.23 o 
 -18   1   5      147.22      157.57     13.41 o 
 -17   1   5        4.36        7.54      4.57 o 
 -16   1   5       26.54       25.38      5.77 o 
 -15   1   5        1.21        4.93      2.42 o 
 -14   1   5        2.20       -2.19      1.46 o 
 -13   1   5       37.03       37.86      2.84 o 
 -12   1   5      132.22      120.61      3.57 o 
 -11   1   5      112.44      106.37      3.23 o 
 -10   1   5      157.92      155.85      3.38 o 
  -9   1   5      659.17      712.10      9.18 o 
  -8   1   5     1296.72     1226.17     13.27 o 
  -7   1   5       49.90       38.48      1.29 o 
  -6   1   5      169.47      202.68      3.23 o 
  -5   1   5       17.80       14.64      0.80 o 
  -4   1   5       31.49       35.62      1.19 o 
  -3   1   5     3142.09     3110.76     38.28 o 
  -2   1   5      960.82      938.25     12.02 o 
  -1   1   5     1577.63     1645.11     22.07 o 
   0   1   5     3428.35     3414.31     46.97 o 
   1   1   5     1637.20     1723.97     23.51 o 
   2   1   5     2151.11     2168.09     25.72 o 
   3   1   5       27.57       27.12      0.88 o 
   4   1   5       44.63       20.97      0.83 o 
   5   1   5      904.13     1012.97     11.75 o 
   6   1   5       13.19       18.42      0.93 o 
   7   1   5      414.31      435.64      6.25 o 
   8   1   5       89.77       90.58      2.28 o 
   9   1   5      389.68      363.07      6.45 o 
  10   1   5        5.16        3.53      1.42 o 
  11   1   5        1.20        0.06      1.32 o 
  12   1   5      124.25      125.58      5.27 o 
  13   1   5        3.73        3.81      2.13 o 
  14   1   5      131.45      132.39      9.38 o 
  15   1   5       14.79       16.05      3.97 o 
  16   1   5        0.08        2.27      3.43 o 
 -18   2   5       24.02       23.22     10.16 o 
 -17   2   5        1.59        3.88      4.13 o 
 -16   2   5        4.12        7.69      2.81 o 
 -15   2   5      243.93      264.59     13.65 o 
 -14   2   5       15.72       16.83      3.30 o 
 -13   2   5      760.63      763.84     16.76 o 
 -12   2   5      135.02      130.23      4.48 o 
 -11   2   5     1463.73     1442.00     22.96 o 
 -10   2   5      772.53      764.59     13.39 o 
  -9   2   5      403.30      391.74      7.17 o 
  -8   2   5      988.29      974.71     14.83 o 
  -7   2   5        0.12        0.92      0.95 o 
  -6   2   5     2725.13     2763.38     40.17 o 
  -5   2   5      137.61      186.16      6.10 o 
  -4   2   5      452.70      494.21      7.73 o 
  -3   2   5        5.53        3.71      0.63 o 
  -2   2   5     1065.67     1021.19     14.73 o 
  -1   2   5     1188.16     1057.86     14.65 o 
   0   2   5       55.54       54.28      1.80 o 
   1   2   5      458.55      553.55      9.43 o 
   2   2   5       75.66       59.49      1.94 o 
   3   2   5     8856.65     9085.01    111.95 o 
   4   2   5      938.85      993.62     14.00 o 
   5   2   5     1396.97     1329.29     18.50 o 
   6   2   5       28.68       32.18      1.43 o 
   7   2   5       18.40       21.37      1.43 o 
   8   2   5      190.96      190.30      6.04 o 
   9   2   5       54.28       57.80      2.56 o 
  10   2   5      524.29      508.47      9.63 o 
  11   2   5        1.73       -0.52      1.59 o 
  12   2   5        0.40       -0.91      1.76 o 
  13   2   5       80.46       70.88      4.29 o 
  14   2   5        0.04        2.29      2.15 o 
  15   2   5      105.21      120.42      9.00 o 
  16   2   5        0.00        7.96      4.06 o 
 -17   3   5        5.72        2.86      3.00 o 
 -16   3   5        0.17        1.22      2.56 o 
 -15   3   5       42.04       49.16      4.46 o 
 -14   3   5      629.56      673.48     15.98 o 
 -13   3   5       76.52       69.79      4.89 o 
 -12   3   5      825.44      810.37     19.80 o 
 -11   3   5      449.39      450.93     12.75 o 
 -10   3   5      582.86      528.99     10.75 o 
  -9   3   5      298.97      316.23      6.77 o 
  -8   3   5      858.96      815.55     13.05 o 
  -7   3   5     2120.24     2081.23     36.63 o 
  -6   3   5      152.38      169.09      6.00 o 
  -5   3   5      280.62      271.00      6.07 o 
  -4   3   5      223.73      243.39      6.31 o 
  -3   3   5     1494.58     1455.41     25.38 o 
  -2   3   5      177.29      141.40      3.43 o 
  -1   3   5       45.27       46.76      1.59 o 
   0   3   5     1734.61     1734.44     24.53 o 
   1   3   5       31.71       35.58      1.42 o 
   2   3   5     1682.05     1565.70     21.78 o 
   3   3   5      280.56      286.59      7.07 o 
   4   3   5      843.65      808.75     11.19 o 
   5   3   5      242.11      210.79      3.96 o 
   6   3   5      649.41      656.63     10.33 o 
   7   3   5      161.78      141.42      4.13 o 
   8   3   5      881.29      892.78     16.05 o 
   9   3   5        7.60        7.94      1.69 o 
  10   3   5        3.24        2.89      1.75 o 
  11   3   5       38.72       37.59      3.24 o 
  12   3   5      265.29      247.15      7.76 o 
  13   3   5       70.46       81.68      5.22 o 
  14   3   5      137.67      137.25      6.77 o 
  15   3   5      103.57      109.68      6.44 o 
 -16   4   5       14.34       14.27      3.51 o 
 -15   4   5       27.24       22.91      4.02 o 
 -14   4   5        0.99        3.12      2.65 o 
 -13   4   5       60.00       75.90      5.38 o 
 -12   4   5      277.81      294.05      9.88 o 
 -11   4   5        7.71        0.18      2.29 o 
 -10   4   5       25.12       16.67      2.25 o 
  -9   4   5      944.42      889.89     16.69 o 
  -8   4   5      598.41      548.17     10.74 o 
  -7   4   5     2087.69     2029.45     36.74 o 
  -6   4   5      441.29      431.15     11.58 o 
  -5   4   5       27.40       28.29      2.44 o 
  -4   4   5      113.89       98.61      2.91 o 
  -3   4   5       30.97       31.03      1.44 o 
  -2   4   5     1033.51     1014.46     14.85 o 
  -1   4   5     2711.86     2798.42     38.14 o 
   0   4   5       32.29       40.97      2.07 o 
   1   4   5      566.93      536.27      8.59 o 
   2   4   5       77.50       95.73      2.60 o 
   3   4   5      720.39      701.32     12.40 o 
   4   4   5        3.82        2.53      1.27 o 
   5   4   5     1167.53     1141.29     20.12 o 
   6   4   5       65.88       82.09      3.23 o 
   7   4   5       31.34       35.38      2.34 o 
   8   4   5        0.15       -0.03      1.28 o 
   9   4   5       16.66       16.17      2.40 o 
  10   4   5      155.61      166.41      8.17 o 
  11   4   5        8.51        8.97      2.84 o 
  12   4   5      149.51      144.49      9.84 o 
  13   4   5       81.70       97.27      6.57 o 
  14   4   5      110.47      115.36     11.09 o 
 -14   5   5       53.52       56.49      5.27 o 
 -13   5   5       22.98       26.29      3.92 o 
 -12   5   5      133.60      132.15      6.84 o 
 -11   5   5       47.79       49.55      4.45 o 
 -10   5   5       95.64      104.16      8.17 o 
  -9   5   5        0.05       -0.20      1.80 o 
  -8   5   5       24.10       35.81      3.17 o 
  -7   5   5      113.46      106.48      7.07 o 
  -6   5   5       45.36       42.37      3.19 o 
  -5   5   5      139.65      143.03      5.35 o 
  -4   5   5      329.94      294.59      8.86 o 
  -3   5   5      357.06      368.61      8.64 o 
  -2   5   5      125.61      114.90      3.33 o 
  -1   5   5      186.01      199.94      4.42 o 
   0   5   5      481.43      469.77      8.46 o 
   1   5   5       24.17       17.76      2.71 o 
   2   5   5      591.54      596.09     12.46 o 
   3   5   5      314.41      316.52      7.50 o 
   4   5   5      290.67      289.78      7.57 o 
   5   5   5       64.70       67.31      3.50 o 
   6   5   5        2.13        2.67      1.61 o 
   7   5   5       65.21       51.41      3.54 o 
   8   5   5       96.05       89.62      5.07 o 
   9   5   5      168.12      153.48      7.11 o 
  10   5   5        9.48       16.39      3.15 o 
  11   5   5       44.88       40.31      4.56 o 
  12   5   5        4.95        5.55      3.00 o 
 -11   6   5        0.02        1.27      2.83 o 
 -10   6   5        0.03       -1.17      2.43 o 
  -9   6   5       31.81       32.89      3.77 o 
  -8   6   5        5.92        7.99      2.55 o 
  -7   6   5       11.72        4.06      2.80 o 
  -6   6   5        2.20        2.93      2.21 o 
  -5   6   5       11.48        8.50      3.38 o 
  -4   6   5      126.00      128.61      6.96 o 
  -3   6   5       50.84       50.04      3.25 o 
  -2   6   5       38.63       34.42      2.96 o 
  -1   6   5      142.93      151.26      6.60 o 
   0   6   5      106.52      109.12      4.41 o 
   1   6   5       21.23       21.98      2.49 o 
   2   6   5      133.22      139.34      5.48 o 
   3   6   5        7.12        4.84      1.49 o 
   4   6   5       40.92       40.20      2.86 o 
   5   6   5        1.22        1.70      1.71 o 
   6   6   5        0.08       -1.87      1.71 o 
   7   6   5       54.21       52.43      6.39 o 
   8   6   5       83.03       68.00      7.39 o 
   9   6   5       59.17       66.45      5.20 o 
  -7   7   5        5.93        3.53      2.74 o 
  -6   7   5        2.14        3.70      2.58 o 
  -5   7   5        0.03       -0.12      2.01 o 
  -4   7   5        9.06       11.36      2.48 o 
  -3   7   5       14.73       18.33      2.45 o 
  -2   7   5        0.22       -0.04      1.42 o 
  -1   7   5        8.86        9.62      1.78 o 
   0   7   5       25.16       23.87      2.72 o 
   1   7   5       57.96       53.57      2.77 o 
   2   7   5      217.83      229.76      8.12 o 
   3   7   5        0.17       -0.82      1.68 o 
   4   7   5       32.85       29.82      2.93 o 
   5   7   5       14.08       10.42      2.62 o 
 -18   0   6       91.05      126.21     17.24 o 
 -17   0   6      630.61      582.42     39.40 o 
 -16   0   6      730.00      720.32     44.94 o 
 -15   0   6       48.65       45.25      9.85 o 
 -14   0   6      241.94      244.63     13.04 o 
 -13   0   6      135.02      116.37      7.41 o 
 -12   0   6      216.10      232.75      7.41 o 
 -11   0   6       81.11       87.39      3.79 o 
 -10   0   6      662.38      718.91     13.92 o 
  -9   0   6     1924.75     1930.06     33.39 o 
  -8   0   6      372.08      449.72      8.86 o 
  -7   0   6     1532.19     1624.65     25.30 o 
  -6   0   6      887.04     1045.97     16.73 o 
  -5   0   6     5590.90     5827.56     86.94 o 
  -4   0   6      943.11     1157.87     20.93 o 
  -3   0   6       62.23      107.73      2.79 o 
  -2   0   6      135.95      148.78      3.41 o 
  -1   0   6      994.56     1274.25     19.56 o 
   0   0   6     5018.54     4832.23     78.05 o 
   1   0   6      137.28      176.63      3.61 o 
   2   0   6      419.51      353.02      6.93 o 
   3   0   6     4381.59     4694.95     78.64 o 
   4   0   6      489.74      454.32      8.19 o 
   5   0   6      886.23      948.55     15.98 o 
   6   0   6     1567.74     1511.33     26.77 o 
   7   0   6        3.81        0.86      1.18 o 
   8   0   6     1285.90     1284.98     25.36 o 
   9   0   6      143.52      133.11      7.16 o 
  10   0   6      155.79      145.99      4.72 o 
  11   0   6     1296.51     1366.69     31.81 o 
  12   0   6      657.21      624.15     24.16 o 
  13   0   6       35.01       48.12     10.16 o 
  14   0   6     1228.53     1236.22     47.45 o 
  15   0   6      474.44      440.55     22.07 o 
  16   0   6      139.10      174.29     13.45 o 
 -18   1   6      175.74      242.77     19.86 o 
 -17   1   6       64.45       79.88      9.64 o 
 -16   1   6      113.29      120.41      9.06 o 
 -15   1   6      346.87      381.75     13.85 o 
 -14   1   6        0.13        1.55      1.89 o 
 -13   1   6      213.19      220.30      8.41 o 
 -12   1   6       61.78       54.10      2.89 o 
 -11   1   6      567.05      581.67      9.61 o 
 -10   1   6      916.17      869.39     12.60 o 
  -9   1   6      340.21      357.50      5.53 o 
  -8   1   6      596.57      569.16      7.37 o 
  -7   1   6     1892.03     2084.21     23.68 o 
  -6   1   6     1381.81     1327.74     16.54 o 
  -5   1   6      250.63      271.10      3.93 o 
  -4   1   6      660.54      644.20      8.06 o 
  -3   1   6     1128.79     1091.71     13.87 o 
  -2   1   6       55.85       49.90      1.58 o 
  -1   1   6       20.46       26.63      0.93 o 
   0   1   6      654.75      725.10     10.39 o 
   1   1   6     1717.80     1628.02     20.95 o 
   2   1   6     1439.21     1406.13     17.28 o 
   3   1   6       38.71       55.74      1.97 o 
   4   1   6      670.91      743.81      9.14 o 
   5   1   6      408.16      377.68      5.16 o 
   6   1   6     2210.16     2311.14     27.82 o 
   7   1   6       15.08       15.61      1.15 o 
   8   1   6      149.82      152.07      3.35 o 
   9   1   6        4.09        2.12      1.15 o 
  10   1   6        9.02        8.48      1.64 o 
  11   1   6      890.79      863.48     15.11 o 
  12   1   6        0.19        2.46      1.62 o 
  13   1   6      601.32      606.23     18.69 o 
  14   1   6       86.81       98.53      6.70 o 
  15   1   6        8.08       13.68      3.69 o 
  16   1   6        0.16        5.37      3.46 o 
 -18   2   6       28.75       33.89      8.00 o 
 -17   2   6       72.65       76.63      8.18 o 
 -16   2   6       85.71       91.16      6.17 o 
 -15   2   6       19.61       23.93      4.14 o 
 -14   2   6        6.23        3.97      2.26 o 
 -13   2   6       45.44       48.17      4.80 o 
 -12   2   6      323.31      315.11      7.48 o 
 -11   2   6       35.19       36.12      2.36 o 
 -10   2   6     1591.28     1608.20     23.92 o 
  -9   2   6      234.83      224.52      6.32 o 
  -8   2   6        0.15        2.68      1.20 o 
  -7   2   6       16.29       21.43      1.57 o 
  -6   2   6      873.67      900.23     13.46 o 
  -5   2   6      406.20      389.35      7.36 o 
  -4   2   6      239.76      240.85      4.11 o 
  -3   2   6      215.94      248.13      4.11 o 
  -2   2   6       30.84       39.00      1.20 o 
  -1   2   6      900.21      937.81     13.52 o 
   0   2   6      199.36      242.12      4.31 o 
   1   2   6      608.81      649.62      9.43 o 
   2   2   6      848.63      760.25     11.20 o 
   3   2   6     2083.89     2153.93     28.65 o 
   4   2   6      414.00      415.41      6.53 o 
   5   2   6      229.11      220.15      4.29 o 
   6   2   6        1.14        1.76      0.79 o 
   7   2   6       96.91       97.37      2.96 o 
   8   2   6      222.14      201.86      5.15 o 
   9   2   6        0.08       -0.77      1.10 o 
  10   2   6        7.97        4.63      1.95 o 
  11   2   6       11.54        7.43      2.08 o 
  12   2   6       84.31       79.54      4.36 o 
  13   2   6       42.00       31.93      3.75 o 
  14   2   6       65.70       57.15      5.11 o 
  15   2   6       14.82       14.91      4.05 o 
 -17   3   6        9.70       11.32      3.39 o 
 -16   3   6        6.16        6.36      2.87 o 
 -15   3   6       92.26      104.98      6.71 o 
 -14   3   6       12.51       11.76      2.79 o 
 -13   3   6      309.76      273.57     10.87 o 
 -12   3   6      195.45      198.41      7.08 o 
 -11   3   6        0.85        0.59      1.69 o 
 -10   3   6        0.14       -2.10      1.40 o 
  -9   3   6      197.63      198.59      5.03 o 
  -8   3   6      341.26      328.82      9.34 o 
  -7   3   6      314.63      316.22      6.57 o 
  -6   3   6       25.49       29.40      2.37 o 
  -5   3   6       46.31       50.67      1.72 o 
  -4   3   6       43.77       34.55      1.78 o 
  -3   3   6     1948.20     2151.14     30.35 o 
  -2   3   6       49.69       43.91      2.37 o 
  -1   3   6      240.45      285.06      6.14 o 
   0   3   6       94.66      106.70      2.32 o 
   1   3   6      402.75      415.27      6.90 o 
   2   3   6      110.94      116.11      2.94 o 
   3   3   6       18.02       49.99      6.71 o 
   4   3   6       14.87       17.22      1.15 o 
   5   3   6        0.86        1.17      0.93 o 
   6   3   6      154.03      169.46      5.29 o 
   7   3   6        8.08        9.84      1.62 o 
   8   3   6       10.30        7.77      1.64 o 
   9   3   6        9.77       11.75      1.83 o 
  10   3   6        1.40        1.14      1.65 o 
  11   3   6        0.21       -1.08      1.75 o 
  12   3   6       13.06       14.91      2.61 o 
  13   3   6       25.58       20.77      3.43 o 
  14   3   6        4.98        4.05      3.09 o 
  15   3   6        1.35        6.99      3.38 o 
 -15   4   6      154.57      170.06      7.51 o 
 -14   4   6        6.71        7.76      2.87 o 
 -13   4   6        0.76        1.45      2.70 o 
 -12   4   6       13.75       18.19      3.28 o 
 -11   4   6      233.21      240.16      8.58 o 
 -10   4   6       39.45       32.13      3.00 o 
  -9   4   6       72.83       58.80      3.00 o 
  -8   4   6       54.32       52.62      3.49 o 
  -7   4   6      277.96      250.72      8.23 o 
  -6   4   6       76.74       78.10      3.82 o 
  -5   4   6      732.94      703.43     14.82 o 
  -4   4   6      566.25      586.43     13.31 o 
  -3   4   6      408.99      433.55      9.11 o 
  -2   4   6     1214.84     1189.73     18.39 o 
  -1   4   6       33.64       24.20      1.50 o 
   0   4   6     1038.00     1046.49     16.16 o 
   1   4   6       87.23       79.36      2.85 o 
   2   4   6       85.71       81.40      3.43 o 
   3   4   6      117.27      118.40      5.60 o 
   4   4   6       77.85       89.55      5.40 o 
   5   4   6       99.15       92.35      4.54 o 
   6   4   6        7.68        3.71      1.74 o 
   7   4   6       81.28       90.78      3.79 o 
   8   4   6        0.00        0.52      1.45 o 
   9   4   6      270.63      268.02      8.44 o 
  10   4   6       22.54       19.74      2.86 o 
  11   4   6       43.59       45.34      3.96 o 
  12   4   6        2.48        3.89      2.82 o 
  13   4   6        2.12        0.06      3.45 o 
 -14   5   6      139.24      156.60      8.43 o 
 -13   5   6       39.83       38.75      4.51 o 
 -12   5   6       29.66       38.44      4.33 o 
 -11   5   6       82.32       97.07      7.32 o 
 -10   5   6      293.85      312.26     12.33 o 
  -9   5   6      160.11      136.27      6.70 o 
  -8   5   6      432.09      455.65     11.17 o 
  -7   5   6       98.53       83.56      4.85 o 
  -6   5   6      337.26      330.71      9.34 o 
  -5   5   6       19.17       13.07      2.17 o 
  -4   5   6      776.49      769.86     19.93 o 
  -3   5   6      463.08      458.91     12.46 o 
  -2   5   6       51.33       59.50      3.05 o 
  -1   5   6       24.42       25.57      1.91 o 
   0   5   6      154.63      157.02      4.81 o 
   1   5   6     1177.82     1137.44     22.21 o 
   2   5   6      282.14      274.37      7.08 o 
   3   5   6      334.97      346.31      8.62 o 
   4   5   6      132.57      143.21      4.95 o 
   5   5   6      166.18      172.39      6.15 o 
   6   5   6       43.86       50.96      3.43 o 
   7   5   6       36.25       36.48      2.76 o 
   8   5   6      280.33      289.38     10.25 o 
   9   5   6        2.26        6.44      3.40 o 
  10   5   6       56.09       50.25      4.78 o 
  11   5   6       57.48       67.32      5.49 o 
  12   5   6       47.58       53.56      5.39 o 
 -11   6   6      423.55      381.84     13.33 o 
 -10   6   6       19.04       15.98      3.68 o 
  -9   6   6      436.34      456.85     14.65 o 
  -8   6   6        3.93        0.61      2.54 o 
  -7   6   6      171.03      193.58      8.85 o 
  -6   6   6       41.89       42.23      4.15 o 
  -5   6   6       78.71       88.32      8.00 o 
  -4   6   6      184.24      178.10      6.86 o 
  -3   6   6       40.03       40.75      3.05 o 
  -2   6   6       47.88       47.04      5.95 o 
  -1   6   6      128.12      133.04      4.89 o 
   0   6   6      167.51      156.56      6.62 o 
   1   6   6        5.02        3.07      2.41 o 
   2   6   6      484.43      508.50     11.67 o 
   3   6   6       24.21       24.04      2.24 o 
   4   6   6      367.29      369.47     15.44 o 
   5   6   6      304.30      317.84      9.22 o 
   6   6   6      166.51      158.86      7.55 o 
   7   6   6      166.52      183.31      8.99 o 
   8   6   6        0.45       -0.22      2.75 o 
   9   6   6        1.90        6.26      2.81 o 
  -7   7   6        0.28        1.84      2.55 o 
  -6   7   6      145.53      141.99      6.82 o 
  -5   7   6        0.62       -1.67      2.01 o 
  -4   7   6       14.65       15.45      2.65 o 
  -3   7   6       55.61       58.79      3.78 o 
  -2   7   6        0.02       -1.21      1.75 o 
  -1   7   6      217.35      205.37      6.99 o 
   0   7   6       26.06       32.03      3.41 o 
   1   7   6      265.01      266.20      7.91 o 
   2   7   6        8.97        8.71      1.84 o 
   3   7   6       68.88       69.76      3.96 o 
   4   7   6       29.85       36.30      3.20 o 
   5   7   6       92.01       89.04      4.86 o 
 -18   1   7      173.78      202.44     15.53 o 
 -17   1   7        6.61       12.94      5.21 o 
 -16   1   7       76.59       85.14      9.40 o 
 -15   1   7      106.17       96.11      7.29 o 
 -14   1   7      223.97      212.44      7.38 o 
 -13   1   7       15.48        9.06      1.92 o 
 -12   1   7       76.74       73.28      3.34 o 
 -11   1   7      157.21      159.57      4.28 o 
 -10   1   7        8.21        7.16      1.35 o 
  -9   1   7       80.40       70.02      2.47 o 
  -8   1   7        1.07        2.00      0.83 o 
  -7   1   7        2.69        7.93      0.73 o 
  -6   1   7      261.13      254.15      4.27 o 
  -5   1   7     1172.26     1263.51     15.81 o 
  -4   1   7      729.15      783.01      9.62 o 
  -3   1   7      119.23      116.18      2.07 o 
  -2   1   7      524.47      549.78      6.90 o 
  -1   1   7      283.52      317.92      4.89 o 
   0   1   7      142.43      127.43      2.16 o 
   1   1   7      975.21      970.31     12.30 o 
   2   1   7      169.18      220.69      3.24 o 
   3   1   7     4080.77     4361.01     49.94 o 
   4   1   7       21.36       16.95      0.93 o 
   5   1   7      665.09      744.30      9.35 o 
   6   1   7      157.85      166.41      3.27 o 
   7   1   7        1.11        3.28      0.92 o 
   8   1   7      143.36      142.43      3.29 o 
   9   1   7        7.52        6.29      1.49 o 
  10   1   7       11.05        8.05      1.62 o 
  11   1   7      247.40      244.93      6.27 o 
  12   1   7       26.45       24.79      2.77 o 
  13   1   7       48.83       56.47      5.32 o 
  14   1   7      204.55      210.80     12.20 o 
  15   1   7        1.21        5.41      3.65 o 
 -17   2   7       35.55       43.18      6.71 o 
 -16   2   7       20.74       17.65      5.09 o 
 -15   2   7      103.75      108.43      5.90 o 
 -14   2   7       35.62       34.67      4.03 o 
 -13   2   7      880.88      856.13     18.40 o 
 -12   2   7      273.70      275.46      6.89 o 
 -11   2   7        0.44       -1.15      1.32 o 
 -10   2   7      151.28      146.50      4.17 o 
  -9   2   7       86.06       81.81      3.15 o 
  -8   2   7     1379.71     1410.59     20.90 o 
  -7   2   7      498.22      474.24      8.51 o 
  -6   2   7      268.08      250.89      4.91 o 
  -5   2   7        0.07       -1.18      0.79 o 
  -4   2   7        6.54        7.78      0.87 o 
  -3   2   7       15.00       39.04      1.44 o 
  -2   2   7      116.91      121.50      2.59 o 
  -1   2   7      311.28      314.92      5.68 o 
   0   2   7     1622.24     1684.37     25.62 o 
   1   2   7     1370.98     1499.00     20.60 o 
   2   2   7        6.23        6.78      0.89 o 
   3   2   7     1538.29     1551.97     21.11 o 
   4   2   7     2760.12     2630.98     35.27 o 
   5   2   7      277.94      286.83      5.04 o 
   6   2   7      571.40      548.78      9.08 o 
   7   2   7        6.26        7.33      1.32 o 
   8   2   7      309.89      292.35      6.68 o 
   9   2   7      671.12      675.60     12.33 o 
  10   2   7       18.02       18.51      2.49 o 
  11   2   7      190.50      187.67      6.46 o 
  12   2   7       53.51       50.66      3.66 o 
  13   2   7       66.65       69.38      4.45 o 
  14   2   7      158.75      138.79      8.06 o 
  15   2   7      240.85      231.52     12.71 o 
 -17   3   7        0.05        2.60      3.06 o 
 -16   3   7      144.68      167.61      7.32 o 
 -15   3   7       85.05       86.06      5.29 o 
 -14   3   7       78.34       79.20      5.63 o 
 -13   3   7      347.74      349.04     10.71 o 
 -12   3   7       61.90       57.31      4.01 o 
 -11   3   7      300.43      310.34      8.20 o 
 -10   3   7       42.51       46.80      2.81 o 
  -9   3   7      475.39      458.53      8.87 o 
  -8   3   7       15.82        9.99      1.55 o 
  -7   3   7      862.50      884.47     13.76 o 
  -6   3   7       26.65       24.34      1.92 o 
  -5   3   7        3.25        3.11      0.99 o 
  -4   3   7        1.02        2.98      0.77 o 
  -3   3   7        0.12       -0.01      0.64 o 
  -2   3   7      668.67      655.19      9.94 o 
  -1   3   7      338.33      338.04      5.58 o 
   0   3   7      210.65      221.89      4.15 o 
   1   3   7      744.88      676.75      9.78 o 
   2   3   7      225.24      211.10      3.99 o 
   3   3   7      245.35      224.47      4.15 o 
   4   3   7     1095.56     1154.69     16.33 o 
   5   3   7     1308.79     1210.68     19.63 o 
   6   3   7      172.53      162.45      5.13 o 
   7   3   7      118.19      114.59      5.10 o 
   8   3   7      266.51      237.33      6.65 o 
   9   3   7      201.87      191.26      8.41 o 
  10   3   7      516.25      520.28     13.37 o 
  11   3   7       15.50       12.44      2.70 o 
  12   3   7      290.52      281.09      9.41 o 
  13   3   7       17.63       16.84      3.34 o 
  14   3   7      189.70      203.79      9.40 o 
 -15   4   7        3.04       -1.23      2.45 o 
 -14   4   7       55.41       51.12      4.52 o 
 -13   4   7       60.14       71.79      7.38 o 
 -12   4   7      152.05      150.26      7.97 o 
 -11   4   7       28.47       26.39      3.78 o 
 -10   4   7       52.20       53.84      3.68 o 
  -9   4   7      323.56      301.02      7.45 o 
  -8   4   7      432.46      448.84      9.97 o 
  -7   4   7      141.89      132.79      3.85 o 
  -6   4   7        0.68        0.71      1.33 o 
  -5   4   7       60.83       69.64      3.73 o 
  -4   4   7      157.95      171.81      4.53 o 
  -3   4   7        0.08       -0.24      1.27 o 
  -2   4   7       11.00        7.53      1.48 o 
  -1   4   7      882.40      833.30     16.09 o 
   0   4   7     1356.71     1285.10     24.42 o 
   1   4   7      157.60      144.61      7.49 o 
   2   4   7      450.16      422.15      9.93 o 
   3   4   7        4.76        5.07      1.24 o 
   4   4   7      590.55      551.70     10.99 o 
   5   4   7       97.75       89.33      5.04 o 
   6   4   7       17.21       18.34      2.41 o 
   7   4   7        2.63        3.11      1.55 o 
   8   4   7        5.37        6.16      2.06 o 
   9   4   7        6.92        5.57      2.19 o 
  10   4   7        0.07       -1.48      1.80 o 
  11   4   7      356.27      371.82     11.09 o 
  12   4   7        0.07       -1.82      2.54 o 
  13   4   7      243.28      261.05     16.59 o 
 -14   5   7        1.82       -2.04      2.68 o 
 -13   5   7        7.32       12.55      3.23 o 
 -12   5   7        0.64        1.76      2.50 o 
 -11   5   7        9.59        6.53      2.61 o 
 -10   5   7       31.19       22.95      3.42 o 
  -9   5   7        1.95        2.12      2.37 o 
  -8   5   7        3.02        1.72      1.99 o 
  -7   5   7      342.23      340.18      9.20 o 
  -6   5   7       22.93       23.57      3.00 o 
  -5   5   7       14.35        9.56      2.15 o 
  -4   5   7       14.06       15.67      2.27 o 
  -3   5   7       23.65       21.41      3.58 o 
  -2   5   7        0.85        1.58      1.83 o 
  -1   5   7      402.20      362.41      8.78 o 
   0   5   7      454.34      466.62     14.77 o 
   1   5   7       32.35       27.36      1.80 o 
   2   5   7       57.30       55.28      4.00 o 
   3   5   7       17.75       14.38      1.74 o 
   4   5   7       29.68       28.56      3.26 o 
   5   5   7       60.28       68.75      3.83 o 
   6   5   7        4.58        4.75      1.84 o 
   7   5   7       25.16       21.86      2.83 o 
   8   5   7       66.22       71.73      4.52 o 
   9   5   7        8.40        8.22      2.46 o 
  10   5   7      101.03      109.59      6.47 o 
  11   5   7        2.67       -0.23      2.59 o 
 -11   6   7        4.06        8.90      3.18 o 
 -10   6   7       16.80       13.98      3.52 o 
  -9   6   7       30.36       23.67      4.25 o 
  -8   6   7       67.04       59.42      5.79 o 
  -7   6   7       18.79       12.24      3.82 o 
  -6   6   7       14.39       10.09      6.71 o 
  -5   6   7       70.15       72.08      6.44 o 
  -4   6   7       11.50        8.63      2.13 o 
  -3   6   7      123.37      132.07      5.29 o 
  -2   6   7       19.31       17.24      3.90 o 
  -1   6   7      212.03      213.31      7.55 o 
   0   6   7        0.82       -0.21      1.22 o 
   1   6   7       39.07       40.52      2.33 o 
   2   6   7        0.65       -0.18      1.21 o 
   3   6   7       49.58       53.68      3.64 o 
   4   6   7       10.64       12.02      2.12 o 
   5   6   7      140.50      140.69      6.65 o 
   6   6   7       16.00       14.44      2.66 o 
   7   6   7       14.87       19.89      3.79 o 
   8   6   7       16.50       13.66      3.11 o 
  -6   7   7       37.11       47.39      4.15 o 
  -5   7   7       38.47       35.63      3.51 o 
  -4   7   7       25.19       27.93      3.53 o 
  -3   7   7        0.29        0.86      2.07 o 
  -2   7   7       43.92       46.46      5.00 o 
  -1   7   7        7.11        3.32      1.58 o 
   0   7   7      149.01      139.90      6.68 o 
   1   7   7       56.50       62.09      3.51 o 
   2   7   7      151.91      162.92      7.30 o 
   3   7   7       11.86       14.91      2.36 o 
   4   7   7      124.04      138.61      5.74 o 
 -18   0   8       49.96       51.41     12.31 o 
 -17   0   8      150.30      180.70     20.32 o 
 -16   0   8       98.37      100.35     14.47 o 
 -15   0   8     1245.94     1262.33     49.63 o 
 -14   0   8        0.14        3.30      3.57 o 
 -13   0   8       44.34       39.56      6.78 o 
 -12   0   8      142.89      158.05      7.05 o 
 -11   0   8        5.24        5.10      1.78 o 
 -10   0   8      920.34      854.79     16.29 o 
  -9   0   8      160.38      160.46      4.66 o 
  -8   0   8      452.00      473.93     10.16 o 
  -7   0   8      300.64      321.84      7.41 o 
  -6   0   8      697.53      850.52     14.16 o 
  -5   0   8        5.46       11.45      1.21 o 
  -4   0   8       23.28       54.05      2.30 o 
  -3   0   8     3469.19     3763.08     60.18 o 
  -2   0   8     2300.91     2453.44     42.11 o 
  -1   0   8      676.46      860.82     13.89 o 
   0   0   8      671.07      703.40     12.66 o 
   1   0   8     5599.70     5544.45     84.67 o 
   2   0   8      488.07      514.74      9.87 o 
   3   0   8     2429.62     2478.75     42.45 o 
   4   0   8      362.16      323.49      6.93 o 
   5   0   8     1713.00     1670.72     29.42 o 
   6   0   8      818.39      870.22     16.43 o 
   7   0   8     4346.23     4407.16     75.05 o 
   8   0   8     1363.72     1444.23     26.40 o 
   9   0   8       22.49       26.02      2.60 o 
  10   0   8      154.61      137.23      5.98 o 
  11   0   8       65.87       70.88      7.13 o 
  12   0   8     1148.91     1188.32     45.36 o 
  13   0   8      613.57      627.77     27.74 o 
  14   0   8        5.86       14.15      5.46 o 
  15   0   8       87.72       84.70      9.90 o 
 -18   1   8       59.82       65.03      9.47 o 
 -17   1   8      114.61      120.62     11.74 o 
 -16   1   8       39.82       37.69      6.57 o 
 -15   1   8       59.59       61.87      6.80 o 
 -14   1   8       14.67       21.93      3.78 o 
 -13   1   8      932.81      852.01     15.79 o 
 -12   1   8       11.16       11.25      1.85 o 
 -11   1   8       82.29       98.15      3.39 o 
 -10   1   8      971.64      954.72     15.14 o 
  -9   1   8        1.17        3.09      1.31 o 
  -8   1   8       12.81       14.55      1.33 o 
  -7   1   8      422.16      373.30      5.62 o 
  -6   1   8        0.10        0.98      0.64 o 
  -5   1   8     2801.11     2887.22     33.03 o 
  -4   1   8       57.30       55.83      1.45 o 
  -3   1   8       16.56        7.49      1.02 o 
  -2   1   8     2173.02     2237.82     26.57 o 
  -1   1   8     1915.70     2086.15     24.54 o 
   0   1   8     2730.75     2812.53     32.74 o 
   1   1   8       10.83       18.01      0.99 o 
   2   1   8     2872.00     2855.35     31.59 o 
   3   1   8      291.02      312.00      4.49 o 
   4   1   8     2693.67     2728.87     33.02 o 
   5   1   8       65.93       74.12      2.03 o 
   6   1   8     1412.71     1409.33     19.11 o 
   7   1   8      511.10      487.88      7.62 o 
   8   1   8      159.02      161.27      3.84 o 
   9   1   8      752.25      733.90     12.90 o 
  10   1   8       64.80       62.66      3.52 o 
  11   1   8      312.13      312.05      7.59 o 
  12   1   8        6.06        7.89      3.60 o 
  13   1   8      377.74      406.45     14.41 o 
  14   1   8      121.25      135.06      8.08 o 
  15   1   8       92.38       90.18      7.06 o 
 -17   2   8       27.76       42.24      6.76 o 
 -16   2   8       10.09       10.07      3.85 o 
 -15   2   8        4.97        8.41      2.47 o 
 -14   2   8        0.31        0.42      2.31 o 
 -13   2   8      101.34      110.61      5.10 o 
 -12   2   8      131.64      142.28      5.18 o 
 -11   2   8        0.21       -0.27      1.38 o 
 -10   2   8     1189.38     1100.93     18.17 o 
  -9   2   8       52.58       49.23      2.60 o 
  -8   2   8      937.48      886.99     14.74 o 
  -7   2   8       25.17       32.74      1.91 o 
  -6   2   8        1.67        3.21      1.12 o 
  -5   2   8        0.01        0.85      0.81 o 
  -4   2   8      632.81      645.87     10.05 o 
  -3   2   8     1598.43     1689.29     23.69 o 
  -2   2   8      695.69      786.62     12.41 o 
  -1   2   8      181.01      159.31      3.54 o 
   0   2   8      105.77      124.12      4.49 o 
   1   2   8     2797.28     2901.72     40.94 o 
   2   2   8     1906.34     2022.38     30.83 o 
   3   2   8      757.37      818.10     12.45 o 
   4   2   8      421.34      437.81      7.63 o 
   5   2   8      246.13      236.05      5.01 o 
   6   2   8       42.53       55.27      2.26 o 
   7   2   8      262.98      261.03      6.29 o 
   8   2   8      306.55      292.76      6.98 o 
   9   2   8        2.39        1.08      1.32 o 
  10   2   8      143.87      144.55      6.96 o 
  11   2   8        0.03        0.77      1.81 o 
  12   2   8      332.52      330.94     16.52 o 
  13   2   8       29.85       35.44      4.06 o 
  14   2   8      112.51      112.86      9.11 o 
 -16   3   8        0.14       -1.06      2.38 o 
 -15   3   8        1.43        0.40      2.54 o 
 -14   3   8       16.77       18.98      3.16 o 
 -13   3   8        0.86        0.33      2.07 o 
 -12   3   8       71.72       77.22      4.55 o 
 -11   3   8      504.70      475.03     14.78 o 
 -10   3   8      354.01      360.41      7.87 o 
  -9   3   8      103.12       83.92      3.34 o 
  -8   3   8      804.78      793.67     12.83 o 
  -7   3   8       67.50       56.60      2.49 o 
  -6   3   8      330.01      332.66      6.29 o 
  -5   3   8       64.58       79.09      2.79 o 
  -4   3   8       11.10       15.88      1.19 o 
  -3   3   8      139.22      149.57      3.14 o 
  -2   3   8      125.35      136.19      3.00 o 
  -1   3   8       22.09       21.77      1.08 o 
   0   3   8       44.45       32.61      1.42 o 
   1   3   8       27.73       20.47      1.36 o 
   2   3   8      632.96      630.36     10.35 o 
   3   3   8      159.75      157.26      4.66 o 
   4   3   8      161.01      152.55      4.79 o 
   5   3   8     1720.20     1721.28     31.07 o 
   6   3   8        0.20       -0.25      1.38 o 
   7   3   8      287.30      284.78      7.35 o 
   8   3   8        8.06        5.12      1.97 o 
   9   3   8        3.09        3.31      2.03 o 
  10   3   8      118.03      113.75      5.49 o 
  11   3   8       23.02       22.76      3.26 o 
  12   3   8       67.16       71.77      5.10 o 
  13   3   8        2.48       -1.50      2.50 o 
  14   3   8        0.82        0.32      2.78 o 
 -15   4   8       49.05       57.36      4.85 o 
 -14   4   8       28.05       24.44      3.55 o 
 -13   4   8       69.20       72.72      4.93 o 
 -12   4   8       19.88       19.46      3.12 o 
 -11   4   8       65.28       66.49      4.42 o 
 -10   4   8        1.99        3.20      2.59 o 
  -9   4   8      517.88      511.01     10.66 o 
  -8   4   8       29.43       33.66      2.38 o 
  -7   4   8     1065.55     1073.39     18.38 o 
  -6   4   8       58.20       66.11      4.43 o 
  -5   4   8      489.00      500.17     12.22 o 
  -4   4   8       34.69       40.97      3.18 o 
  -3   4   8       41.68       43.45      2.21 o 
  -2   4   8       61.66       60.99      3.80 o 
  -1   4   8       72.22       67.85      2.60 o 
   0   4   8       14.86       14.85      3.25 o 
   1   4   8        0.07        1.60      1.56 o 
   2   4   8      629.79      613.23     11.85 o 
   3   4   8      253.97      265.69      6.03 o 
   4   4   8        2.85        6.51      1.45 o 
   5   4   8        2.30        1.29      1.30 o 
   6   4   8      155.27      138.85      6.32 o 
   7   4   8      221.60      202.36      6.96 o 
   8   4   8       31.99       36.84      4.16 o 
   9   4   8       10.94        8.56      2.38 o 
  10   4   8        0.19        1.26      2.17 o 
  11   4   8        0.58        2.19      2.43 o 
  12   4   8       15.43       14.58      3.20 o 
 -13   5   8        3.58        2.36      2.68 o 
 -12   5   8      122.87      124.06      9.28 o 
 -11   5   8       51.86       51.88      4.35 o 
 -10   5   8      631.56      634.16     16.88 o 
  -9   5   8      218.28      213.13      8.99 o 
  -8   5   8        0.67        2.12      3.51 o 
  -7   5   8        1.24        0.26      1.76 o 
  -6   5   8      587.38      610.31     14.37 o 
  -5   5   8      237.85      233.13      7.75 o 
  -4   5   8      145.09      148.38      8.95 o 
  -3   5   8       26.12       32.07      2.65 o 
  -2   5   8       45.18       44.92      6.06 o 
  -1   5   8      387.89      378.61      9.18 o 
   0   5   8        7.46        3.71      1.67 o 
   1   5   8      203.74      203.18      5.37 o 
   2   5   8      810.70      807.84     18.16 o 
   3   5   8       31.25       24.42      2.29 o 
   4   5   8      184.36      183.54      6.01 o 
   5   5   8        0.83       -0.03      1.58 o 
   6   5   8      173.06      159.32      7.44 o 
   7   5   8       97.32      100.66      8.42 o 
   8   5   8       95.99       98.61      5.25 o 
   9   5   8        3.48        2.67      2.33 o 
  10   5   8        4.92        1.76      2.44 o 
 -10   6   8       50.35       47.35      6.76 o 
  -9   6   8      146.01      156.39      7.33 o 
  -8   6   8      259.44      255.21     11.08 o 
  -7   6   8       54.29       65.54      6.34 o 
  -6   6   8      177.83      172.58     12.21 o 
  -5   6   8       26.71       24.99      4.04 o 
  -4   6   8      518.38      541.90     14.80 o 
  -3   6   8        7.32        5.90      1.80 o 
  -2   6   8       40.80       40.64      4.11 o 
  -1   6   8       14.01       14.17      1.99 o 
   0   6   8        9.86       13.37      2.55 o 
   1   6   8       44.85       46.84      2.86 o 
   2   6   8        8.74        8.68      1.73 o 
   3   6   8      163.96      173.35      5.91 o 
   4   6   8      124.27      125.90      5.23 o 
   5   6   8      204.68      222.28      7.61 o 
   6   6   8        1.40       -0.05      2.75 o 
   7   6   8       63.67       66.59      4.66 o 
   8   6   8       14.27       15.29      3.08 o 
  -5   7   8       77.59       79.77      6.34 o 
  -4   7   8       11.29       11.21      2.28 o 
  -3   7   8       64.92       67.19      5.04 o 
  -2   7   8        5.15        7.07      2.02 o 
  -1   7   8       30.79       31.39      4.99 o 
   0   7   8       62.87       67.97      3.32 o 
   1   7   8        0.08        0.11      1.86 o 
   2   7   8      149.15      169.32      6.39 o 
 -18   1   9      247.51      264.91     18.31 o 
 -17   1   9      103.68       86.06     10.48 o 
 -16   1   9       34.01       31.64      5.47 o 
 -15   1   9      140.57      121.42      9.30 o 
 -14   1   9        5.01       -0.39      2.41 o 
 -13   1   9        2.06       -0.66      1.74 o 
 -12   1   9      806.21      787.62     14.71 o 
 -11   1   9      477.77      462.49      8.69 o 
 -10   1   9      872.61      816.20     14.09 o 
  -9   1   9        0.31       -0.18      1.14 o 
  -8   1   9       95.48      100.96      3.04 o 
  -7   1   9       25.61       19.39      1.29 o 
  -6   1   9      992.44      986.71     13.28 o 
  -5   1   9        4.81        8.68      1.21 o 
  -4   1   9        2.71        4.56      0.64 o 
  -3   1   9      593.79      701.48      8.23 o 
  -2   1   9      227.65      257.47      3.84 o 
  -1   1   9       98.41      104.06      1.98 o 
   0   1   9       56.06       57.03      1.68 o 
   1   1   9     1128.16     1130.91     13.45 o 
   2   1   9       45.65       39.86      1.22 o 
   3   1   9      373.38      363.81      5.27 o 
   4   1   9      180.10      151.30      3.07 o 
   5   1   9       22.57       17.40      1.30 o 
   6   1   9      148.45      150.31      3.50 o 
   7   1   9       50.17       52.32      2.16 o 
   8   1   9        0.04        1.44      1.60 o 
   9   1   9       26.09       17.21      2.14 o 
  10   1   9      212.61      204.37      5.62 o 
  11   1   9       47.37       42.05      3.62 o 
  12   1   9        0.14        3.70      2.92 o 
  13   1   9       70.42       81.29      6.44 o 
  14   1   9      102.24       98.51      8.75 o 
 -17   2   9        4.13        0.34      4.87 o 
 -16   2   9       29.06       45.00      6.28 o 
 -15   2   9        4.70        4.96      2.52 o 
 -14   2   9        0.18        1.96      2.01 o 
 -13   2   9        3.55        3.45      2.08 o 
 -12   2   9        0.52        1.69      1.79 o 
 -11   2   9      857.33      864.55     15.64 o 
 -10   2   9      863.65      820.08     15.32 o 
  -9   2   9      980.71      958.43     17.11 o 
  -8   2   9      840.15      843.57     15.13 o 
  -7   2   9     1306.40     1220.70     20.71 o 
  -6   2   9      297.26      298.96      6.20 o 
  -5   2   9        4.34        3.49      0.94 o 
  -4   2   9      111.83      129.84      3.15 o 
  -3   2   9     1534.37     1537.53     21.90 o 
  -2   2   9      482.06      440.40      7.73 o 
  -1   2   9      260.68      283.94      6.84 o 
   0   2   9       47.88       34.66      1.93 o 
   1   2   9      311.84      288.82      5.87 o 
   2   2   9      687.86      653.76     11.27 o 
   3   2   9     1622.53     1632.29     24.68 o 
   4   2   9     1129.51     1094.75     19.27 o 
   5   2   9      324.31      299.86      6.75 o 
   6   2   9      263.10      227.15      5.74 o 
   7   2   9      186.78      182.95      5.77 o 
   8   2   9      259.49      243.10      6.83 o 
   9   2   9      118.50      123.65      5.50 o 
  10   2   9       10.67       12.49      3.24 o 
  11   2   9       12.87        9.99      2.75 o 
  12   2   9       61.09       76.75      7.43 o 
  13   2   9       67.66       56.72      6.87 o 
  14   2   9        4.90       -1.47      4.41 o 
 -16   3   9        0.66       -0.15      2.45 o 
 -15   3   9        6.13        5.43      4.27 o 
 -14   3   9       60.72       58.08      4.43 o 
 -13   3   9       59.94       67.10      4.92 o 
 -12   3   9      207.28      211.52      7.33 o 
 -11   3   9        7.29        7.72      2.19 o 
 -10   3   9       69.06       75.22      3.64 o 
  -9   3   9        0.11        5.36      1.67 o 
  -8   3   9      488.05      518.76     10.83 o 
  -7   3   9      219.52      201.26      5.59 o 
  -6   3   9     2487.21     2491.52     36.02 o 
  -5   3   9      187.07      182.19      5.93 o 
  -4   3   9      680.71      666.62     10.67 o 
  -3   3   9      498.68      528.52      9.23 o 
  -2   3   9      258.30      267.76      5.48 o 
  -1   3   9     1222.96     1183.87     18.91 o 
   0   3   9      103.28      112.13      3.38 o 
   1   3   9      671.67      632.92      9.90 o 
   2   3   9       16.49       11.52      1.36 o 
   3   3   9      607.00      578.39     10.06 o 
   4   3   9      815.80      811.42     14.45 o 
   5   3   9      877.48      800.73     15.88 o 
   6   3   9     1281.94     1300.95     24.41 o 
   7   3   9       28.12       29.41      2.94 o 
   8   3   9       56.88       60.09      3.94 o 
   9   3   9      130.30      128.77     10.10 o 
  10   3   9      167.03      177.00      7.08 o 
  11   3   9       51.47       57.46      4.51 o 
  12   3   9        7.68        2.40      3.30 o 
  13   3   9       58.74       62.92      5.08 o 
 -15   4   9       30.10       30.55      3.93 o 
 -14   4   9      134.70      144.77      6.81 o 
 -13   4   9       21.91       21.11      3.22 o 
 -12   4   9       50.67       45.83      5.19 o 
 -11   4   9      371.61      376.26     10.63 o 
 -10   4   9       26.97       31.17      3.45 o 
  -9   4   9      290.90      294.11      7.99 o 
  -8   4   9        0.02       -0.12      1.43 o 
  -7   4   9     1044.26     1006.47     18.12 o 
  -6   4   9      527.21      494.72      9.99 o 
  -5   4   9        7.44        5.53      1.52 o 
  -4   4   9      592.94      563.93     14.38 o 
  -3   4   9      559.75      567.74     12.23 o 
  -2   4   9      873.75      836.53     15.59 o 
  -1   4   9       61.78       60.19      5.43 o 
   0   4   9      161.61      150.21      4.27 o 
   1   4   9      466.21      448.69      8.62 o 
   2   4   9      204.04      176.58      4.94 o 
   3   4   9       23.07       17.52      1.80 o 
   4   4   9      562.29      580.91     11.83 o 
   5   4   9      234.89      253.85      6.82 o 
   6   4   9       52.87       47.36      3.36 o 
   7   4   9      212.88      228.15      9.43 o 
   8   4   9        0.90       -1.52      2.07 o 
   9   4   9      451.59      435.25     14.13 o 
  10   4   9       20.03       24.13      3.44 o 
  11   4   9      285.10      274.32     10.12 o 
  12   4   9        0.15        0.94      2.58 o 
 -13   5   9       54.75       64.65      5.67 o 
 -12   5   9       11.37       10.53      3.27 o 
 -11   5   9        1.78        0.23      2.52 o 
 -10   5   9       24.07       18.12      3.58 o 
  -9   5   9        0.96       -2.35      2.09 o 
  -8   5   9      347.28      329.28     11.31 o 
  -7   5   9        1.34        1.56      1.99 o 
  -6   5   9      394.03      406.32     10.11 o 
  -5   5   9      487.36      475.17     11.18 o 
  -4   5   9        0.72       -0.05      1.48 o 
  -3   5   9      577.69      546.33     13.57 o 
  -2   5   9        6.98        5.03      2.35 o 
  -1   5   9     1054.98      992.69     20.08 o 
   0   5   9        3.13        2.39      1.35 o 
   1   5   9       98.01       97.77      4.10 o 
   2   5   9        3.26        3.07      1.35 o 
   3   5   9       35.20       34.85      2.66 o 
   4   5   9       58.51       55.58      3.32 o 
   5   5   9        6.75        9.32      2.09 o 
   6   5   9      103.16      116.41      6.22 o 
   7   5   9       16.03       13.83      3.81 o 
   8   5   9      118.46      125.48      6.84 o 
   9   5   9       22.79       31.63      3.89 o 
  10   5   9       27.85       38.05      4.15 o 
 -10   6   9        9.81        4.43      2.88 o 
  -9   6   9        5.08        1.46      4.07 o 
  -8   6   9       45.21       44.69      4.50 o 
  -7   6   9       28.02       26.12      3.57 o 
  -6   6   9       69.37       80.61      5.11 o 
  -5   6   9      215.92      225.83      7.92 o 
  -4   6   9       72.53       78.55      4.60 o 
  -3   6   9       30.52       28.90      3.16 o 
  -2   6   9       43.67       43.92      3.96 o 
  -1   6   9       36.08       32.42      2.66 o 
   0   6   9      196.72      182.80      9.28 o 
   1   6   9       66.57       63.20      3.82 o 
   2   6   9       58.55       59.20      3.71 o 
   3   6   9       74.77       73.51      3.98 o 
   4   6   9       93.90      111.83      5.02 o 
   5   6   9        4.35        6.34      2.17 o 
   6   6   9       13.89       23.44      3.08 o 
   7   6   9       14.45       22.00      3.26 o 
  -4   7   9       93.82       99.23      5.19 o 
  -3   7   9        4.06        1.62      2.55 o 
  -2   7   9        0.94        0.28      1.97 o 
  -1   7   9       46.31       48.14      5.10 o 
   0   7   9        2.01        2.42      2.26 o 
 -18   0  10      276.90      266.89     26.47 o 
 -17   0  10      635.75      616.28     42.48 o 
 -16   0  10       75.45       91.73     14.78 o 
 -15   0  10      356.63      394.27     21.87 o 
 -14   0  10      402.61      418.61     22.31 o 
 -13   0  10      445.23      415.33     16.55 o 
 -12   0  10        4.39        8.79      3.71 o 
 -11   0  10       73.26       74.00      4.97 o 
 -10   0  10      315.84      291.92      8.68 o 
  -9   0  10       60.21       58.93      3.40 o 
  -8   0  10     1580.89     1552.78     29.68 o 
  -7   0  10      771.54      794.36     15.83 o 
  -6   0  10     1023.91      932.05     17.96 o 
  -5   0  10      711.81      746.36     17.25 o 
  -4   0  10     1150.39     1198.25     25.19 o 
  -3   0  10     3649.91     3470.46     72.92 o 
  -2   0  10      119.42      138.91      3.66 o 
  -1   0  10       24.56       26.80      2.15 o 
   0   0  10        5.96       10.28      1.84 o 
   1   0  10       30.81       22.11      1.46 o 
   2   0  10      118.83      119.84      3.78 o 
   3   0  10      198.57      201.45      5.34 o 
   4   0  10      134.01      105.89      3.48 o 
   5   0  10      906.76      913.27     17.71 o 
   6   0  10     1236.86     1209.19     24.21 o 
   7   0  10       89.92       86.42      4.65 o 
   8   0  10      227.32      227.05      9.53 o 
   9   0  10       99.49      114.00      5.32 o 
  10   0  10       43.65       35.08      6.35 o 
  11   0  10        0.38        0.85      4.19 o 
  12   0  10       20.61       27.76      6.42 o 
  13   0  10       11.21       21.86      7.23 o 
  14   0  10        6.27        5.90      5.35 o 
 -17   1  10       66.96       72.14     11.13 o 
 -16   1  10        4.30        0.82      3.53 o 
 -15   1  10      320.81      298.78     18.09 o 
 -14   1  10      117.98      133.18      7.24 o 
 -13   1  10       50.39       45.13      3.96 o 
 -12   1  10       25.70       31.78      3.32 o 
 -11   1  10      136.38      134.23      4.74 o 
 -10   1  10        4.86        2.73      1.80 o 
  -9   1  10     1308.39     1268.82     20.43 o 
  -8   1  10     1957.84     1898.60     27.55 o 
  -7   1  10      235.01      245.62      4.73 o 
  -6   1  10      210.36      210.77      3.87 o 
  -5   1  10     1836.66     1774.28     21.75 o 
  -4   1  10     1008.65     1039.05     13.40 o 
  -3   1  10        5.40        1.44      0.58 o 
  -2   1  10      100.64      109.02      2.39 o 
  -1   1  10       99.63       90.53      1.91 o 
   0   1  10      660.36      643.08      8.42 o 
   1   1  10       21.81       32.61      1.61 o 
   2   1  10      277.27      261.72      4.11 o 
   3   1  10      629.01      604.44      8.41 o 
   4   1  10        9.77        9.59      1.12 o 
   5   1  10      136.68      118.23      3.08 o 
   6   1  10      282.77      270.40      5.52 o 
   7   1  10      353.75      351.40      7.02 o 
   8   1  10       47.63       55.00      2.76 o 
   9   1  10       90.20       81.24      3.46 o 
  10   1  10        0.92        0.16      1.73 o 
  11   1  10      121.25      115.74      7.29 o 
  12   1  10        1.32        5.32      4.41 o 
  13   1  10       13.25       11.48      8.32 o 
  14   1  10       19.38       21.58      6.52 o 
 -17   2  10       65.36       86.94     11.35 o 
 -16   2  10        0.77       -1.33      2.91 o 
 -15   2  10       29.65       42.89      5.63 o 
 -14   2  10       90.65       99.63      5.15 o 
 -13   2  10        0.57       -1.03      1.77 o 
 -12   2  10      687.78      644.22     13.85 o 
 -11   2  10        0.03        2.83      1.71 o 
 -10   2  10      655.86      632.95     14.78 o 
  -9   2  10        0.02        2.20      1.47 o 
  -8   2  10      153.82      151.71      4.61 o 
  -7   2  10       29.59       22.26      1.99 o 
  -6   2  10      208.81      231.73      7.82 o 
  -5   2  10      862.34      866.86     13.54 o 
  -4   2  10      610.91      611.55      9.99 o 
  -3   2  10      217.28      205.66      4.81 o 
  -2   2  10        2.39        1.51      0.96 o 
  -1   2  10       31.91       33.48      2.13 o 
   0   2  10       36.16       44.24      2.01 o 
   1   2  10      375.71      409.93      8.60 o 
   2   2  10      318.46      283.58      6.56 o 
   3   2  10      135.74      139.92      5.41 o 
   4   2  10       27.70       25.55      1.96 o 
   5   2  10      106.17      104.52      3.64 o 
   6   2  10      158.33      144.71      4.78 o 
   7   2  10       65.58       64.25      4.48 o 
   8   2  10      331.44      304.20      9.02 o 
   9   2  10      115.01      101.48      5.16 o 
  10   2  10        1.11        0.74      2.19 o 
  11   2  10        5.02        6.80      2.65 o 
  12   2  10        0.01       -2.35      2.65 o 
  13   2  10        0.76       -1.63      4.14 o 
 -16   3  10        0.48       -1.36      3.36 o 
 -15   3  10        8.72        6.83      2.61 o 
 -14   3  10        1.26       -0.46      2.08 o 
 -13   3  10        0.91       -0.09      1.95 o 
 -12   3  10       10.39       13.79      2.70 o 
 -11   3  10       60.44       53.07      4.08 o 
 -10   3  10       54.82       42.26      4.14 o 
  -9   3  10      403.30      379.12     11.73 o 
  -8   3  10       33.73       29.72      2.40 o 
  -7   3  10      340.89      351.76      7.82 o 
  -6   3  10      770.01      758.05     16.62 o 
  -5   3  10      162.16      156.03      4.53 o 
  -4   3  10       11.55        9.37      1.46 o 
  -3   3  10      153.65      142.13      4.21 o 
  -2   3  10      305.67      320.22      6.65 o 
  -1   3  10      161.25      149.83      3.99 o 
   0   3  10      106.11      106.35      3.00 o 
   1   3  10       11.73        6.62      1.29 o 
   2   3  10      643.47      665.72     12.02 o 
   3   3  10     1426.62     1388.26     23.14 o 
   4   3  10        0.06       -1.69      1.13 o 
   5   3  10        8.31        4.65      1.69 o 
   6   3  10      443.92      430.01     12.20 o 
   7   3  10       47.47       37.33      3.24 o 
   8   3  10       23.27       23.24      3.01 o 
   9   3  10       59.13       46.23      4.23 o 
  10   3  10       13.79       14.73      3.40 o 
  11   3  10        0.23        1.83      2.38 o 
  12   3  10       21.86       20.48      4.73 o 
 -15   4  10       18.93       17.12      3.37 o 
 -14   4  10       10.39        7.72      2.80 o 
 -13   4  10       36.12       38.91      4.00 o 
 -12   4  10       21.24       17.04      2.98 o 
 -11   4  10        0.91        0.65      2.53 o 
 -10   4  10        0.80        5.01      3.12 o 
  -9   4  10       13.87       16.38      3.60 o 
  -8   4  10      274.76      280.68      8.03 o 
  -7   4  10       25.09       25.78      2.48 o 
  -6   4  10       30.13       29.07      3.07 o 
  -5   4  10       20.37       11.86      2.81 o 
  -4   4  10      151.06      139.08      4.77 o 
  -3   4  10      639.19      669.14     14.04 o 
  -2   4  10        0.72        0.15      1.20 o 
  -1   4  10       70.61       70.65      3.94 o 
   0   4  10      868.80      835.66     14.63 o 
   1   4  10      200.51      184.20      4.71 o 
   2   4  10       73.39       70.50      3.13 o 
   3   4  10      126.41      109.50      4.19 o 
   4   4  10       72.84       66.14      3.21 o 
   5   4  10        7.77        5.29      1.84 o 
   6   4  10       22.97       24.31      2.81 o 
   7   4  10        0.75        1.47      1.89 o 
   8   4  10       93.98       79.32      4.86 o 
   9   4  10      152.29      135.52      6.32 o 
  10   4  10        7.42        6.41      2.75 o 
  11   4  10        1.28        1.97      2.75 o 
 -13   5  10       14.02       16.03      3.84 o 
 -12   5  10        4.04        8.70      3.13 o 
 -11   5  10      216.36      223.82      9.08 o 
 -10   5  10        2.60        4.03      2.71 o 
  -9   5  10       64.36       70.97      5.32 o 
  -8   5  10        0.60       -3.28      2.19 o 
  -7   5  10       77.70       89.06      6.53 o 
  -6   5  10        0.67        1.08      1.84 o 
  -5   5  10      304.06      316.12      8.54 o 
  -4   5  10       81.73       90.54      4.04 o 
  -3   5  10        3.20        2.66      1.53 o 
  -2   5  10       85.60       63.23      7.83 o 
  -1   5  10      202.58      190.82     10.02 o 
   0   5  10      312.17      341.01      7.95 o 
   1   5  10      222.51      202.35      7.01 o 
   2   5  10      240.17      247.42      7.08 o 
   3   5  10        0.74        2.20      1.49 o 
   4   5  10       50.62       52.61      4.19 o 
   5   5  10      217.41      214.56      7.92 o 
   6   5  10       14.77       14.82      2.56 o 
   7   5  10       33.22       31.31      3.44 o 
   8   5  10       16.38       19.74      3.79 o 
   9   5  10        9.78       10.87      2.91 o 
  -9   6  10        7.53        6.48      3.48 o 
  -8   6  10      169.51      198.78      9.52 o 
  -7   6  10        0.58       -2.81      2.58 o 
  -6   6  10      123.64      124.70      6.32 o 
  -5   6  10       40.05       34.59      3.56 o 
  -4   6  10      138.82      144.38      5.97 o 
  -3   6  10       89.28       91.01      6.13 o 
  -2   6  10       38.98       30.56      3.73 o 
  -1   6  10       49.62       50.75      5.02 o 
   0   6  10       18.22       15.85      2.55 o 
   1   6  10       99.69      118.59      5.45 o 
   2   6  10      907.96      908.87     20.49 o 
   3   6  10       66.80       74.79      4.13 o 
   4   6  10      165.32      164.90      6.24 o 
   5   6  10        0.73       -0.61      2.18 o 
   6   6  10       13.69       17.54      2.97 o 
 -17   1  11        4.10       10.95      5.12 o 
 -16   1  11      150.03      156.46     11.43 o 
 -15   1  11        1.30        0.60      3.85 o 
 -14   1  11      288.59      310.64     16.93 o 
 -13   1  11      163.47      170.74     12.11 o 
 -12   1  11      362.91      348.57      8.83 o 
 -11   1  11        4.08        2.89      1.67 o 
 -10   1  11       67.70       72.44      3.75 o 
  -9   1  11      303.39      304.09      6.72 o 
  -8   1  11       34.10       30.68      2.18 o 
  -7   1  11        8.81        7.79      1.36 o 
  -6   1  11       11.38        7.49      1.08 o 
  -5   1  11      245.19      248.50      5.32 o 
  -4   1  11      104.67      115.92      2.49 o 
  -3   1  11      178.47      207.67      3.90 o 
  -2   1  11       83.88       96.60      2.51 o 
  -1   1  11       22.32       19.99      1.08 o 
   0   1  11      783.91      720.79      9.82 o 
   1   1  11       36.32       38.03      1.67 o 
   2   1  11       46.80       43.45      1.64 o 
   3   1  11       55.16       46.74      1.91 o 
   4   1  11       66.83       63.59      2.35 o 
   5   1  11        1.09        1.75      1.69 o 
   6   1  11        3.34        3.77      1.53 o 
   7   1  11       19.26       22.70      2.09 o 
   8   1  11       46.17       46.68      2.95 o 
   9   1  11       43.17       47.77      3.32 o 
  10   1  11       58.92       62.95      5.78 o 
  11   1  11       13.68        4.94      4.44 o 
  12   1  11      101.21       97.85     16.17 o 
  13   1  11       80.14       85.63     11.77 o 
 -17   2  11      156.61      166.67     12.46 o 
 -16   2  11       26.24       29.82      5.95 o 
 -15   2  11       48.03       62.62      6.25 o 
 -14   2  11       68.16       78.05      7.57 o 
 -13   2  11      176.42      177.67      6.64 o 
 -12   2  11      297.24      269.52      7.69 o 
 -11   2  11      529.88      534.92     12.44 o 
 -10   2  11       69.26       66.41      3.48 o 
  -9   2  11       34.77       34.04      2.50 o 
  -8   2  11      163.74      154.12      4.77 o 
  -7   2  11       10.05       12.96      1.71 o 
  -6   2  11      154.38      144.42      5.40 o 
  -5   2  11        8.33        7.32      1.38 o 
  -4   2  11        9.71       12.60      1.54 o 
  -3   2  11      190.77      177.34      4.68 o 
  -2   2  11      784.34      753.38     13.67 o 
  -1   2  11      146.48      166.36      4.32 o 
   0   2  11      119.20      101.17      4.83 o 
   1   2  11      395.02      384.38      8.38 o 
   2   2  11      205.51      201.28      5.03 o 
   3   2  11      792.01      770.09     13.75 o 
   4   2  11      130.31      118.81      3.91 o 
   5   2  11       52.01       50.10      2.72 o 
   6   2  11       65.44       73.72      3.71 o 
   7   2  11       87.03       80.16      4.36 o 
   8   2  11       11.26        7.37      2.35 o 
   9   2  11      103.78       94.80      5.23 o 
  10   2  11        9.00        7.87      2.81 o 
  11   2  11        0.38        1.99      2.93 o 
  12   2  11        2.29       -2.92      3.26 o 
  13   2  11       14.79       23.24      6.09 o 
 -16   3  11        9.30       17.53      4.49 o 
 -15   3  11        1.89        0.95      3.30 o 
 -14   3  11       59.01       80.37      4.98 o 
 -13   3  11       32.17       40.53      3.74 o 
 -12   3  11      124.28      137.99      6.84 o 
 -11   3  11       75.42       70.51      4.21 o 
 -10   3  11       96.67       97.78      4.50 o 
  -9   3  11      156.71      157.59      6.76 o 
  -8   3  11      359.54      365.38      9.15 o 
  -7   3  11      231.66      238.45      6.75 o 
  -6   3  11       45.76       41.49      2.75 o 
  -5   3  11       95.91       77.38      3.58 o 
  -4   3  11       23.15       16.19      1.99 o 
  -3   3  11       85.91       84.04      3.52 o 
  -2   3  11       24.49       22.27      1.83 o 
  -1   3  11      535.39      540.00     10.18 o 
   0   3  11     1297.45     1285.59     20.03 o 
   1   3  11      216.64      212.57      5.26 o 
   2   3  11       87.78       86.76      3.26 o 
   3   3  11        0.15       -0.68      1.14 o 
   4   3  11      280.61      329.37      7.41 o 
   5   3  11      738.38      698.37     15.92 o 
   6   3  11        8.03       20.32      2.69 o 
   7   3  11      107.12      102.83      5.05 o 
   8   3  11       11.19       12.74      2.73 o 
   9   3  11        0.73       -0.84      2.16 o 
  10   3  11        0.06       -1.12      2.37 o 
  11   3  11       63.37       65.48      5.11 o 
  12   3  11       30.54       24.00      3.96 o 
 -14   4  11        0.87       -3.49      2.42 o 
 -13   4  11       39.27       35.48      4.28 o 
 -12   4  11        5.62        6.82      3.35 o 
 -11   4  11        0.10       -2.69      2.36 o 
 -10   4  11       10.99        7.83      2.97 o 
  -9   4  11       10.49       10.03      2.57 o 
  -8   4  11      672.80      646.83     17.09 o 
  -7   4  11      267.32      267.98      7.76 o 
  -6   4  11     1330.90     1299.00     25.36 o 
  -5   4  11       44.08       59.15      4.15 o 
  -4   4  11       94.81      100.76      5.29 o 
  -3   4  11      177.10      169.67      5.42 o 
  -2   4  11       88.78       92.85      4.84 o 
  -1   4  11      153.63      157.52      5.09 o 
   0   4  11      179.64      172.35      4.62 o 
   1   4  11        6.99        2.16      1.27 o 
   2   4  11        6.78        5.69      1.37 o 
   3   4  11        0.38        0.25      1.30 o 
   4   4  11        4.21        4.45      1.68 o 
   5   4  11      843.23      793.96     18.05 o 
   6   4  11      153.93      162.44      6.33 o 
   7   4  11      159.47      165.09      6.65 o 
   8   4  11      143.78      142.08      6.45 o 
   9   4  11       80.64       79.92      7.16 o 
  10   4  11       23.67       17.45      3.42 o 
 -12   5  11        8.90       15.56      3.45 o 
 -11   5  11      237.71      240.60     10.36 o 
 -10   5  11       21.21       16.69      3.57 o 
  -9   5  11       30.51       26.94      3.83 o 
  -8   5  11      142.71      145.90      7.12 o 
  -7   5  11      104.15       93.75      5.67 o 
  -6   5  11        3.48        3.39      2.11 o 
  -5   5  11       57.69       53.84      5.09 o 
  -4   5  11       13.99       13.14      3.95 o 
  -3   5  11      202.60      195.03      6.84 o 
  -2   5  11      224.55      209.86      7.09 o 
  -1   5  11       52.39       48.36      3.27 o 
   0   5  11      138.90      145.70      4.72 o 
   1   5  11      323.85      315.87      9.15 o 
   2   5  11       59.95       54.93      3.22 o 
   3   5  11      111.14      112.75      5.37 o 
   4   5  11      227.59      233.71      9.12 o 
   5   5  11        0.43        3.11      1.92 o 
   6   5  11       47.25       51.06      4.04 o 
   7   5  11        1.16        5.45      2.40 o 
   8   5  11        0.74        1.78      2.37 o 
  -9   6  11       61.26       58.77      9.36 o 
  -8   6  11        7.63       12.40      3.09 o 
  -7   6  11       33.66       31.41      4.13 o 
  -6   6  11       56.54       55.02      4.63 o 
  -5   6  11       79.96       83.77      7.12 o 
  -4   6  11        1.60        1.67      1.91 o 
  -3   6  11        8.87       12.67      3.42 o 
  -2   6  11       14.10       11.85      2.18 o 
  -1   6  11       10.58        5.64      2.26 o 
   0   6  11       30.89       28.65      2.58 o 
   1   6  11        0.36       -2.22      1.64 o 
   2   6  11       62.79       74.71      3.97 o 
   3   6  11      140.24      133.84      7.78 o 
   4   6  11       36.47       36.97      3.40 o 
   5   6  11       62.45       64.97      4.45 o 
 -17   0  12        2.86       -4.00      4.93 o 
 -16   0  12       21.61       19.90     11.24 o 
 -15   0  12       75.25       56.06     10.47 o 
 -14   0  12       53.63       72.95     10.26 o 
 -13   0  12      317.03      280.30     27.24 o 
 -12   0  12      148.05      160.24     14.62 o 
 -11   0  12       12.58        7.07      4.07 o 
 -10   0  12      316.60      319.91     10.88 o 
  -9   0  12     1620.94     1638.05     34.74 o 
  -8   0  12      177.43      198.49      6.04 o 
  -7   0  12     1787.74     1687.01     32.08 o 
  -6   0  12      731.96      771.73     18.37 o 
  -5   0  12      921.37      864.05     18.72 o 
  -4   0  12      280.63      291.42      7.91 o 
  -3   0  12      712.43      626.27     11.85 o 
  -2   0  12     2024.00     1956.41     42.50 o 
  -1   0  12     1076.70     1187.17     22.98 o 
   0   0  12      365.45      423.37      9.57 o 
   1   0  12      430.56      453.34      9.40 o 
   2   0  12        0.11        0.47      1.18 o 
   3   0  12     3932.48     4019.16     71.30 o 
   4   0  12     1033.98      978.36     18.38 o 
   5   0  12      776.30      794.92     16.89 o 
   6   0  12      530.27      493.33     12.64 o 
   7   0  12      135.36      134.49      7.41 o 
   8   0  12       97.19       97.35      7.09 o 
   9   0  12       48.90       39.28      8.00 o 
  10   0  12       21.03       34.17     11.39 o 
  11   0  12       25.30       14.47      9.54 o 
  12   0  12       34.27       50.48     13.24 o 
  13   0  12      152.92      130.21     18.78 o 
 -17   1  12        0.11        3.42      4.10 o 
 -16   1  12       76.04      100.07     10.01 o 
 -15   1  12       59.38       73.69      8.36 o 
 -14   1  12      111.12      115.82      8.67 o 
 -13   1  12       44.16       30.95      4.17 o 
 -12   1  12      155.77      155.90      7.72 o 
 -11   1  12      113.15      113.76      6.09 o 
 -10   1  12      919.83      856.73     19.90 o 
  -9   1  12      103.27      104.46      5.89 o 
  -8   1  12     1000.36      932.28     15.79 o 
  -7   1  12      443.31      408.37      7.91 o 
  -6   1  12      447.66      399.13      7.20 o 
  -5   1  12        1.69        2.82      0.93 o 
  -4   1  12      540.39      487.45      7.78 o 
  -3   1  12      158.71      139.83      3.21 o 
  -2   1  12       90.15      104.58      3.25 o 
  -1   1  12        8.83        7.32      1.04 o 
   0   1  12      480.53      487.37      7.79 o 
   1   1  12     1212.61     1147.33     16.43 o 
   2   1  12      325.53      335.66      6.04 o 
   3   1  12      137.73      119.16      3.48 o 
   4   1  12      223.84      237.87      5.42 o 
   5   1  12       22.44       25.71      2.78 o 
   6   1  12      855.38      860.10     16.29 o 
   7   1  12      229.28      226.57      5.81 o 
   8   1  12      731.43      761.86     15.98 o 
   9   1  12        0.20       -1.02      3.56 o 
  10   1  12       26.40       16.99      4.18 o 
  11   1  12      112.78      115.50      9.06 o 
  12   1  12        7.95        4.18      4.65 o 
 -16   2  12       28.17       30.96      6.80 o 
 -15   2  12        2.21       -1.09      2.93 o 
 -14   2  12      104.29       97.35      7.25 o 
 -13   2  12       33.40       27.78      3.02 o 
 -12   2  12       23.14       20.04      2.98 o 
 -11   2  12       17.86       10.87      2.23 o 
 -10   2  12      321.03      311.00      8.68 o 
  -9   2  12      220.16      213.64      7.24 o 
  -8   2  12      269.11      251.08      6.99 o 
  -7   2  12      350.04      329.73      8.74 o 
  -6   2  12       28.42       33.68      2.54 o 
  -5   2  12        5.31        6.86      1.68 o 
  -4   2  12      146.90      140.60      4.35 o 
  -3   2  12       23.29       25.79      1.98 o 
  -2   2  12      387.45      337.95      7.69 o 
  -1   2  12       78.42       67.94      3.51 o 
   0   2  12        0.45        0.72      1.24 o 
   1   2  12      350.98      315.37      7.91 o 
   2   2  12      255.17      230.48      5.67 o 
   3   2  12      179.54      180.27      4.98 o 
   4   2  12       33.58       32.09      2.30 o 
   5   2  12      225.99      226.79      6.63 o 
   6   2  12        2.03       -0.59      1.78 o 
   7   2  12        7.53       15.62      2.67 o 
   8   2  12      117.32      113.88      5.55 o 
   9   2  12      176.61      192.04      7.51 o 
  10   2  12      149.56      141.64      7.49 o 
  11   2  12       39.01       37.09      5.39 o 
  12   2  12       30.82       29.93      6.35 o 
 -15   3  12        4.86       11.83      2.90 o 
 -14   3  12       13.34       17.16      3.02 o 
 -13   3  12       23.51       31.36      3.48 o 
 -12   3  12        0.17        6.44      2.80 o 
 -11   3  12        0.89        1.39      2.11 o 
 -10   3  12        1.46        0.87      2.05 o 
  -9   3  12        2.84        2.13      2.10 o 
  -8   3  12      865.57      879.58     20.28 o 
  -7   3  12      312.71      306.94      8.47 o 
  -6   3  12       87.51       90.12      7.03 o 
  -5   3  12      546.97      523.23     12.15 o 
  -4   3  12     1431.37     1353.43     25.36 o 
  -3   3  12       64.35       55.50      2.93 o 
  -2   3  12       25.11       23.75      2.09 o 
  -1   3  12        4.48        3.97      1.31 o 
   0   3  12       81.05       99.26      3.47 o 
   1   3  12      140.56      130.01      4.40 o 
   2   3  12      216.25      207.56      7.56 o 
   3   3  12      178.40      234.80      9.07 o 
   4   3  12      122.36      103.90      4.47 o 
   5   3  12      188.46      170.27      6.18 o 
   6   3  12      227.98      213.04      9.66 o 
   7   3  12       20.97       16.40      2.73 o 
   8   3  12       18.19       21.15      4.41 o 
   9   3  12        2.10        5.33      2.53 o 
  10   3  12        0.12       -3.52      2.34 o 
  11   3  12        3.11       -0.35      2.76 o 
 -14   4  12       30.45       33.09      4.41 o 
 -13   4  12        5.97        9.02      3.06 o 
 -12   4  12        3.51        4.19      2.81 o 
 -11   4  12      441.12      479.18     15.12 o 
 -10   4  12      314.02      328.54     11.54 o 
  -9   4  12      170.98      177.89      9.45 o 
  -8   4  12      142.82      159.74      9.25 o 
  -7   4  12        0.64        0.56      1.95 o 
  -6   4  12       30.75       28.59      4.08 o 
  -5   4  12      257.05      278.76      7.81 o 
  -4   4  12        1.66        1.06      1.44 o 
  -3   4  12       56.17       52.25      4.01 o 
  -2   4  12       83.36       83.17      3.77 o 
  -1   4  12      327.13      319.88      7.13 o 
   0   4  12        1.62        2.88      1.26 o 
   1   4  12      126.19      103.71      5.05 o 
   2   4  12      331.82      323.71      9.48 o 
   3   4  12      218.83      220.66      6.79 o 
   4   4  12        9.56       12.22      2.24 o 
   5   4  12       15.95       10.46      2.38 o 
   6   4  12      154.50      142.11      6.10 o 
   7   4  12      224.74      213.50      7.84 o 
   8   4  12       15.40       15.01      3.04 o 
   9   4  12      109.74      109.71      6.06 o 
 -11   5  12       20.53       17.82      3.67 o 
 -10   5  12        4.53        1.73      2.64 o 
  -9   5  12        5.99        2.07      2.53 o 
  -8   5  12      150.49      193.88     12.91 o 
  -7   5  12       32.09       33.92      4.31 o 
  -6   5  12      334.03      344.39     10.40 o 
  -5   5  12       20.76       14.72      2.52 o 
  -4   5  12      122.52      129.61      6.13 o 
  -3   5  12      286.13      289.56     10.46 o 
  -2   5  12       29.72       32.92      3.92 o 
  -1   5  12      190.17      177.56      5.76 o 
   0   5  12        0.33        0.48      1.37 o 
   1   5  12       10.47       10.52      2.06 o 
   2   5  12      175.53      176.68      6.05 o 
   3   5  12       26.63       34.84      3.40 o 
   4   5  12      496.26      542.77     14.98 o 
   5   5  12        3.12        2.84      2.20 o 
   6   5  12       54.86       60.44      4.64 o 
   7   5  12       15.92       12.05      3.03 o 
  -8   6  12      118.19      124.88      7.05 o 
  -7   6  12        0.07       -3.00      2.26 o 
  -6   6  12       20.24       23.55      3.13 o 
  -5   6  12       89.35       94.82      5.05 o 
  -4   6  12       34.48       28.37      3.04 o 
  -3   6  12      104.11       97.34      7.66 o 
  -2   6  12       45.08       46.14      5.04 o 
  -1   6  12       30.87       34.40      3.02 o 
   0   6  12      155.72      142.95      6.36 o 
   1   6  12       10.97       14.25      2.58 o 
   2   6  12      162.05      170.96      9.15 o 
   3   6  12       85.19      103.51      5.62 o 
 -16   1  13       63.71       71.60      9.11 o 
 -15   1  13       50.62       72.25      7.89 o 
 -14   1  13        7.05        9.66      5.07 o 
 -13   1  13       14.71       14.37      4.10 o 
 -12   1  13        0.05        3.28      2.45 o 
 -11   1  13       80.90       84.78      5.17 o 
 -10   1  13      508.39      469.35     10.54 o 
  -9   1  13      118.14      111.35      4.37 o 
  -8   1  13       28.23       24.10      2.26 o 
  -7   1  13      198.78      188.70      5.06 o 
  -6   1  13       69.22       58.11      2.94 o 
  -5   1  13      555.13      531.15     10.76 o 
  -4   1  13       78.84       78.82      3.41 o 
  -3   1  13        0.41        1.55      1.09 o 
  -2   1  13     1140.83     1115.35     16.66 o 
  -1   1  13      430.81      421.70      8.18 o 
   0   1  13      954.31      941.47     15.80 o 
   1   1  13        0.27       -0.35      1.08 o 
   2   1  13      110.62      110.76      3.27 o 
   3   1  13      169.52      175.02      4.90 o 
   4   1  13      309.43      313.36      7.38 o 
   5   1  13      257.50      259.99      6.89 o 
   6   1  13      233.71      242.16      7.23 o 
   7   1  13      659.54      650.55     16.13 o 
   8   1  13        0.93        5.57      2.69 o 
   9   1  13      278.09      275.20     11.54 o 
  10   1  13       28.55       29.57      4.94 o 
  11   1  13        2.36       -0.52      6.36 o 
  12   1  13       22.25       23.46     14.31 o 
 -16   2  13        3.42        3.58      6.72 o 
 -15   2  13       95.20      111.74     12.89 o 
 -14   2  13      109.96      120.45      8.10 o 
 -13   2  13       86.56      100.08      5.21 o 
 -12   2  13      141.29      151.05      6.19 o 
 -11   2  13       97.36       86.81      4.66 o 
 -10   2  13      235.83      247.63      7.52 o 
  -9   2  13      184.69      189.09      6.83 o 
  -8   2  13      269.09      271.13      7.67 o 
  -7   2  13      431.45      378.97      9.57 o 
  -6   2  13      223.88      202.59      6.27 o 
  -5   2  13     2552.74     2432.38     46.86 o 
  -4   2  13      542.84      504.71     10.45 o 
  -3   2  13      666.18      613.27     12.41 o 
  -2   2  13      751.64      729.39     13.22 o 
  -1   2  13        3.88        2.05      1.21 o 
   0   2  13      182.30      201.44      5.62 o 
   1   2  13      294.75      292.43      7.81 o 
   2   2  13      921.51      949.70     17.62 o 
   3   2  13       11.36       14.60      1.76 o 
   4   2  13      388.10      390.28      9.60 o 
   5   2  13        4.06        4.41      2.72 o 
   6   2  13      393.70      381.20     13.37 o 
   7   2  13      337.72      324.71      9.76 o 
   8   2  13       72.48       67.19      4.80 o 
   9   2  13      164.81      164.55      7.98 o 
  10   2  13      576.14      563.55     21.93 o 
  11   2  13       24.02       27.00      4.90 o 
 -15   3  13        6.02        5.65      4.75 o 
 -14   3  13       17.93       32.60      4.52 o 
 -13   3  13       42.51       51.63      5.03 o 
 -12   3  13      126.88      124.61      7.72 o 
 -11   3  13      129.19      127.50      6.27 o 
 -10   3  13      214.74      205.27     12.14 o 
  -9   3  13       48.61       50.41      3.98 o 
  -8   3  13      627.04      653.18     16.27 o 
  -7   3  13     1226.06     1202.69     30.42 o 
  -6   3  13      720.15      676.20     19.46 o 
  -5   3  13      415.66      400.38      9.96 o 
  -4   3  13      154.59      129.16      4.92 o 
  -3   3  13       12.28       25.78      7.28 o 
  -2   3  13      772.33      744.55     14.68 o 
  -1   3  13      145.24      144.73      4.34 o 
   0   3  13      421.89      431.97      9.67 o 
   1   3  13      406.88      401.55     10.14 o 
   2   3  13       18.22       19.91      2.64 o 
   3   3  13      185.71      173.34      5.60 o 
   4   3  13       17.23       21.40      2.61 o 
   5   3  13      925.17      906.83     23.06 o 
   6   3  13       45.87       53.69      4.41 o 
   7   3  13      208.10      207.35      9.75 o 
   8   3  13        0.08        0.17      2.27 o 
   9   3  13       96.65       94.90      5.73 o 
  10   3  13       86.42       91.84      5.87 o 
 -13   4  13        1.66       -1.54      2.89 o 
 -12   4  13       31.87       33.70      4.49 o 
 -11   4  13       99.38       90.72      7.15 o 
 -10   4  13      403.31      397.38     15.79 o 
  -9   4  13        1.99       -1.68      2.64 o 
  -8   4  13      174.44      166.18      6.91 o 
  -7   4  13       25.07       16.18      2.66 o 
  -6   4  13        4.19        4.55      2.00 o 
  -5   4  13      326.67      306.83      9.30 o 
  -4   4  13       66.82       67.02      4.31 o 
  -3   4  13      166.64      165.84      6.34 o 
  -2   4  13        0.07        0.04      1.49 o 
  -1   4  13      587.86      582.71     12.52 o 
   0   4  13       67.87       62.43      3.56 o 
   1   4  13       32.78       32.87      2.81 o 
   2   4  13      216.03      215.35      6.80 o 
   3   4  13      188.78      187.10      6.36 o 
   4   4  13      329.31      322.32      9.05 o 
   5   4  13       29.80       29.25      3.18 o 
   6   4  13      359.42      357.92     10.59 o 
   7   4  13       91.28       80.62      5.14 o 
   8   4  13       28.53       43.15      4.54 o 
 -11   5  13      176.23      176.54     11.96 o 
 -10   5  13        4.30        7.64      3.05 o 
  -9   5  13        0.04       -1.97      2.26 o 
  -8   5  13       20.96       18.17      3.04 o 
  -7   5  13        0.20       -0.22      1.96 o 
  -6   5  13      162.08      152.64      6.51 o 
  -5   5  13       31.34       26.72      3.27 o 
  -4   5  13       60.64       60.17      4.02 o 
  -3   5  13       16.53       10.82      2.18 o 
  -2   5  13        0.14        1.94      3.76 o 
  -1   5  13      190.43      186.34      6.12 o 
   0   5  13       43.98       38.51      6.35 o 
   1   5  13       90.50       94.35      4.73 o 
   2   5  13      120.89      118.11      5.83 o 
   3   5  13        0.05        4.50      1.93 o 
   4   5  13       79.17       87.32      4.73 o 
   5   5  13       76.68       95.16      5.71 o 
   6   5  13       13.91        9.54      3.17 o 
  -6   6  13       15.75       14.13      2.81 o 
  -5   6  13       51.80       52.71      4.24 o 
  -4   6  13      273.54      282.41     10.07 o 
  -3   6  13        0.50        1.28      1.80 o 
  -2   6  13       13.66       12.27      2.05 o 
  -1   6  13        0.00        0.95      1.64 o 
   0   6  13        1.09        0.30      2.34 o 
   1   6  13       16.71       12.90      3.01 o 
 -16   0  14      162.66      159.81     17.70 o 
 -15   0  14      179.60      206.03     17.93 o 
 -14   0  14      302.30      388.16     24.23 o 
 -13   0  14      366.82      371.52     23.18 o 
 -12   0  14       37.71       37.01      8.31 o 
 -11   0  14      510.49      490.26     19.49 o 
 -10   0  14      111.17      108.96      7.86 o 
  -9   0  14     2908.90     2725.52     71.98 o 
  -8   0  14     1054.60     1082.41     28.24 o 
  -7   0  14      207.68      180.09      6.55 o 
  -6   0  14      291.63      248.59      7.92 o 
  -5   0  14       14.81       14.53      2.44 o 
  -4   0  14     2009.15     1855.98     53.31 o 
  -3   0  14       35.14       26.49      2.91 o 
  -2   0  14      488.21      460.37     10.49 o 
  -1   0  14        5.51        8.87      1.76 o 
   0   0  14        0.29       13.20      2.42 o 
   1   0  14     1079.39     1059.87     26.76 o 
   2   0  14     2281.68     2248.99     53.00 o 
   3   0  14      389.71      397.39     14.47 o 
   4   0  14      254.61      233.17      8.39 o 
   5   0  14      378.51      421.75     15.44 o 
   6   0  14      317.47      332.88     18.06 o 
   7   0  14       38.17       51.37     15.24 o 
   8   0  14      233.03      238.53     15.44 o 
   9   0  14      113.36      145.30     18.47 o 
  10   0  14      120.15      107.74     16.32 o 
  11   0  14        8.11       10.47     10.16 o 
 -16   1  14       86.11      106.28     10.88 o 
 -15   1  14      109.15      126.59     16.48 o 
 -14   1  14      414.29      409.73     17.47 o 
 -13   1  14       41.32       51.93      7.02 o 
 -12   1  14      263.81      248.42     10.33 o 
 -11   1  14       68.78       77.41      5.76 o 
 -10   1  14      120.25      126.62      5.42 o 
  -9   1  14      267.60      256.40      7.08 o 
  -8   1  14      302.32      281.65      7.21 o 
  -7   1  14      724.83      695.73     14.36 o 
  -6   1  14      523.06      455.04      9.26 o 
  -5   1  14      333.60      354.52      7.40 o 
  -4   1  14        9.48        7.40      1.47 o 
  -3   1  14      658.08      618.25     10.57 o 
  -2   1  14      510.14      498.71      9.03 o 
  -1   1  14     1447.36     1336.85     21.79 o 
   0   1  14       23.14       17.50      1.69 o 
   1   1  14      235.03      219.37      5.38 o 
   2   1  14      170.59      171.71      5.04 o 
   3   1  14       16.95       28.75      2.27 o 
   4   1  14      955.63      979.48     18.21 o 
   5   1  14        3.66        5.86      2.28 o 
   6   1  14      479.10      465.85     11.21 o 
   7   1  14        0.07       -1.81      2.43 o 
   8   1  14        8.77        8.52      3.73 o 
   9   1  14      291.06      286.03     14.51 o 
  10   1  14       97.50       98.53     15.39 o 
  11   1  14      126.56      115.74     12.41 o 
 -15   2  14       58.87       39.50     10.47 o 
 -14   2  14        6.41        9.67      3.61 o 
 -13   2  14       57.22       54.92      6.28 o 
 -12   2  14       15.80       11.37      2.81 o 
 -11   2  14       23.43       24.07      3.24 o 
 -10   2  14        9.51        6.94      2.32 o 
  -9   2  14      261.75      262.96      8.79 o 
  -8   2  14      100.44      100.95      6.31 o 
  -7   2  14        4.71        2.47      1.88 o 
  -6   2  14      189.27      188.74      6.14 o 
  -5   2  14       47.83       31.56      2.76 o 
  -4   2  14     1273.54     1193.80     21.41 o 
  -3   2  14      422.81      369.95      8.60 o 
  -2   2  14       45.74       42.10      2.95 o 
  -1   2  14      226.15      208.80      7.87 o 
   0   2  14       15.43       14.82      2.36 o 
   1   2  14       46.18       41.25      2.48 o 
   2   2  14       46.40       44.68      3.71 o 
   3   2  14      316.72      317.57      8.34 o 
   4   2  14      258.36      263.94      7.50 o 
   5   2  14       10.21       10.63      2.38 o 
   6   2  14        6.79        8.52      2.48 o 
   7   2  14      213.42      202.50      9.32 o 
   8   2  14       52.12       51.04      6.43 o 
   9   2  14       51.15       42.23      4.87 o 
  10   2  14       56.71       54.67      6.17 o 
 -14   3  14       86.66      100.80      6.16 o 
 -13   3  14       14.62       22.59      3.74 o 
 -12   3  14       70.37       72.83      7.34 o 
 -11   3  14      175.50      183.29      7.63 o 
 -10   3  14       22.36       19.76      2.92 o 
  -9   3  14       49.13       41.03      3.67 o 
  -8   3  14       14.20       11.49      2.49 o 
  -7   3  14       31.67       36.45      3.38 o 
  -6   3  14      508.55      477.68     16.37 o 
  -5   3  14       12.63        9.17      2.20 o 
  -4   3  14      106.80       94.53      6.01 o 
  -3   3  14        0.27       -2.11      1.41 o 
  -2   3  14       16.03       14.22      1.91 o 
  -1   3  14        2.48        6.88      2.21 o 
   0   3  14        8.49        7.09      2.57 o 
   1   3  14      121.09      128.97      5.17 o 
   2   3  14        9.06        6.58      1.93 o 
   3   3  14      123.07      116.03      4.65 o 
   4   3  14      257.52      266.34     11.47 o 
   5   3  14        3.19        6.33      2.15 o 
   6   3  14        1.06        1.45      2.22 o 
   7   3  14        6.84        5.26      2.39 o 
   8   3  14       10.42        7.62      2.87 o 
   9   3  14       34.61       29.76      4.06 o 
 -13   4  14       55.97       58.30      5.61 o 
 -12   4  14       67.81       72.08      5.79 o 
 -11   4  14       14.23       20.06      3.71 o 
 -10   4  14       43.87       40.53      4.04 o 
  -9   4  14       31.88       32.74      4.79 o 
  -8   4  14        2.78        1.68      1.98 o 
  -7   4  14        9.87        7.38      2.38 o 
  -6   4  14       65.04       68.80      4.31 o 
  -5   4  14        0.00        0.88      1.84 o 
  -4   4  14      236.91      243.89      8.29 o 
  -3   4  14       20.10       18.36      3.22 o 
  -2   4  14       51.05       47.98      3.23 o 
  -1   4  14        4.40        4.63      1.64 o 
   0   4  14       51.24       53.42      3.50 o 
   1   4  14      258.97      267.27     10.26 o 
   2   4  14       12.67       14.78      2.29 o 
   3   4  14       74.05       83.96      4.89 o 
   4   4  14       36.99       34.51      3.31 o 
   5   4  14      230.58      232.29      8.01 o 
   6   4  14       44.08       46.15      4.05 o 
   7   4  14       62.53       56.57      4.61 o 
 -10   5  14       35.22       42.22      4.57 o 
  -9   5  14       27.93       43.48      4.52 o 
  -8   5  14        5.23        2.12      2.32 o 
  -7   5  14      225.61      229.18      8.46 o 
  -6   5  14       16.68       15.25      2.76 o 
  -5   5  14      104.72      104.92      5.58 o 
  -4   5  14        1.22        0.12      2.36 o 
  -3   5  14      105.13       95.23      4.96 o 
  -2   5  14      130.46      122.76      4.96 o 
  -1   5  14       55.58       55.90      3.40 o 
   0   5  14       42.64       46.11      4.18 o 
   1   5  14       13.79       14.54      2.38 o 
   2   5  14      318.84      331.43      9.37 o 
   3   5  14       20.36       19.35      2.74 o 
   4   5  14       73.70       67.95      4.56 o 
   5   5  14       60.78       66.22      5.53 o 
 -15   1  15       12.81       13.88      5.01 o 
 -14   1  15       43.94       60.69      8.85 o 
 -13   1  15       28.84       34.34      7.11 o 
 -12   1  15       36.96       35.84      6.04 o 
 -11   1  15        0.62        0.26      2.51 o 
 -10   1  15       90.92       86.14      6.46 o 
  -9   1  15       12.50       15.15      3.04 o 
  -8   1  15        4.35        3.74      1.81 o 
  -7   1  15      556.43      518.78     19.33 o 
  -6   1  15      359.36      356.08      9.96 o 
  -5   1  15       98.72       71.24      4.06 o 
  -4   1  15       40.40       61.57      3.37 o 
  -3   1  15       47.59       57.55      3.59 o 
  -2   1  15      154.25      158.92      4.94 o 
  -1   1  15        9.18       10.64      1.75 o 
   0   1  15        1.10        1.19      1.41 o 
   1   1  15      301.18      301.71      8.43 o 
   2   1  15      259.82      266.52      6.77 o 
   3   1  15      145.06      150.09      4.83 o 
   4   1  15      337.15      370.82     10.50 o 
   5   1  15      188.08      206.14      8.56 o 
   6   1  15       11.36       11.11      3.02 o 
   7   1  15       82.94       83.03      8.06 o 
   8   1  15       30.20       19.17      6.77 o 
   9   1  15       99.77       97.05     13.26 o 
  10   1  15        0.35        1.83      6.61 o 
 -15   2  15        8.10        8.15      7.62 o 
 -14   2  15       62.97       77.32      7.50 o 
 -13   2  15        0.58       10.26      3.82 o 
 -12   2  15      212.67      224.55     12.80 o 
 -11   2  15        8.27        7.45      2.45 o 
 -10   2  15        7.41        5.27      2.20 o 
  -9   2  15       66.62       59.88      5.05 o 
  -8   2  15       48.34       44.56      3.61 o 
  -7   2  15      144.92      144.39      7.74 o 
  -6   2  15       92.66       85.27      6.33 o 
  -5   2  15      692.47      628.51     14.98 o 
  -4   2  15        0.19       -0.99      1.50 o 
  -3   2  15       34.03       36.58      3.29 o 
  -2   2  15       10.66        8.16      1.59 o 
  -1   2  15       19.08       20.72      2.32 o 
   0   2  15      302.52      318.68      8.98 o 
   1   2  15      145.67      148.98      5.01 o 
   2   2  15      143.95      148.65      5.10 o 
   3   2  15        6.08        9.08      2.00 o 
   4   2  15        3.46        3.69      1.89 o 
   5   2  15        0.31       -1.83      1.85 o 
   6   2  15       35.41       32.79      3.54 o 
   7   2  15      300.63      342.03     11.75 o 
   8   2  15      334.52      311.37     14.95 o 
   9   2  15       17.51       19.96      4.81 o 
 -14   3  15        0.12        4.89      7.83 o 
 -13   3  15       67.93       84.00      6.25 o 
 -12   3  15        0.22       -0.65      2.48 o 
 -11   3  15      162.72      163.88      7.34 o 
 -10   3  15      174.32      180.67      7.47 o 
  -9   3  15       69.33       77.58      4.78 o 
  -8   3  15       10.71        5.14      2.15 o 
  -7   3  15       21.63       17.64      2.64 o 
  -6   3  15      254.68      242.77      8.41 o 
  -5   3  15      172.30      162.65      6.43 o 
  -4   3  15       99.24       96.69      4.82 o 
  -3   3  15       76.63       90.83      4.69 o 
  -2   3  15      212.71      194.82      5.88 o 
  -1   3  15      168.52      167.09      5.87 o 
   0   3  15       65.94       63.67      3.71 o 
   1   3  15       45.84       35.49      2.73 o 
   2   3  15        1.17        5.13      1.73 o 
   3   3  15       15.31       20.59      2.62 o 
   4   3  15      133.31      146.76      6.05 o 
   5   3  15      195.79      201.80      7.43 o 
   6   3  15       80.08       93.36      6.29 o 
   7   3  15        1.37        1.84      2.33 o 
   8   3  15       65.19       62.56      5.48 o 
 -12   4  15      139.79      155.80      9.52 o 
 -11   4  15        4.43        8.98      3.14 o 
 -10   4  15       20.47       20.92      4.31 o 
  -9   4  15       45.18       44.78      4.15 o 
  -8   4  15       70.20       63.38      6.95 o 
  -7   4  15      161.10      168.19     10.14 o 
  -6   4  15       12.01       10.29      2.49 o 
  -5   4  15       30.57       30.31      3.17 o 
  -4   4  15       25.52       27.18      3.76 o 
  -3   4  15      181.70      167.44      6.65 o 
  -2   4  15        2.52        6.40      1.77 o 
  -1   4  15      210.98      200.26      7.33 o 
   0   4  15      189.76      205.14      6.97 o 
   1   4  15        1.95        3.00      1.77 o 
   2   4  15       39.85       39.64      3.23 o 
   3   4  15        2.58        1.72      1.88 o 
   4   4  15        0.51       -1.51      1.86 o 
   5   4  15      331.49      332.39     10.25 o 
   6   4  15       24.18       19.19      3.29 o 
  -9   5  15        0.71       -1.63      2.33 o 
  -8   5  15       51.26       49.84      4.33 o 
  -7   5  15       12.68       15.25      3.58 o 
  -6   5  15      122.18      131.08      6.22 o 
  -5   5  15      136.03      132.78      6.25 o 
  -4   5  15       58.40       62.55      4.34 o 
  -3   5  15       46.40       51.26      3.87 o 
  -2   5  15        3.49        2.78      1.73 o 
  -1   5  15        6.89        4.97      2.05 o 
   0   5  15        0.19       -1.49      1.81 o 
   1   5  15        0.06       -1.82      2.06 o 
   2   5  15        1.58        2.86      2.41 o 
   3   5  15        2.12        1.12      1.93 o 
 -15   0  16      336.87      355.51     25.27 o 
 -14   0  16        2.06        3.17      9.70 o 
 -13   0  16       89.78       90.24     13.38 o 
 -12   0  16        0.53        1.88      5.58 o 
 -11   0  16      168.69      130.73     16.93 o 
 -10   0  16        8.67        4.64      5.69 o 
  -9   0  16      530.01      425.53     16.83 o 
  -8   0  16       92.08      108.10      7.92 o 
  -7   0  16     1148.69     1011.74     39.10 o 
  -6   0  16       50.72       71.00      5.74 o 
  -5   0  16       66.57       46.63      4.61 o 
  -4   0  16      118.05       97.87      9.21 o 
  -3   0  16       53.42       58.26      8.47 o 
  -2   0  16        0.46        1.64      2.35 o 
  -1   0  16       90.52       86.04      6.01 o 
   0   0  16      174.26      177.28     15.23 o 
   1   0  16       27.98       41.41      4.50 o 
   2   0  16        0.60        4.60      2.67 o 
   3   0  16      213.93      236.41     26.47 o 
   4   0  16      425.83      456.26     22.84 o 
   5   0  16       50.22       50.02      8.16 o 
   6   0  16      601.36      629.71     34.02 o 
   7   0  16      103.97       94.73     10.56 o 
   8   0  16      259.97      253.65     24.63 o 
   9   0  16       98.34       81.27     15.08 o 
 -15   1  16        0.50        6.76      6.15 o 
 -14   1  16       90.11       82.90     11.13 o 
 -13   1  16        9.40        3.34      5.27 o 
 -12   1  16        5.39        5.48      5.33 o 
 -11   1  16       13.13       23.06      6.81 o 
 -10   1  16       14.78       18.00      3.87 o 
  -9   1  16       43.76       40.79      4.33 o 
  -8   1  16       23.71       15.58      4.97 o 
  -7   1  16        9.16       11.87      2.77 o 
  -6   1  16      404.63      375.52     10.69 o 
  -5   1  16       14.68       20.21      2.18 o 
  -4   1  16       52.23       47.22      2.57 o 
  -3   1  16      182.52      154.50      4.59 o 
  -2   1  16       49.12       52.27      4.00 o 
  -1   1  16       79.71       84.42      4.22 o 
   0   1  16      284.33      285.73      9.35 o 
   1   1  16        0.03        1.13      1.83 o 
   2   1  16       10.50       10.01      2.87 o 
   3   1  16      152.55      171.38     10.00 o 
   4   1  16       53.60       69.99      6.34 o 
   5   1  16      199.05      209.53     13.91 o 
   6   1  16      418.87      459.74     19.29 o 
   7   1  16       99.13       92.85      8.84 o 
   8   1  16      129.40      150.11     10.88 o 
   9   1  16       82.78       92.97     11.54 o 
 -14   2  16        0.23        0.35      5.28 o 
 -13   2  16        0.07        0.80      4.17 o 
 -12   2  16        6.88       12.94      5.78 o 
 -11   2  16        8.69        5.24      5.14 o 
 -10   2  16        3.55        5.42      2.98 o 
  -9   2  16       32.53       31.34      3.42 o 
  -8   2  16        8.87        7.75      2.30 o 
  -7   2  16       29.18       20.26      2.80 o 
  -6   2  16       20.74       15.23      2.54 o 
  -5   2  16       51.50       34.38      3.26 o 
  -4   2  16        2.31        3.64      2.21 o 
  -3   2  16      119.51      111.06      6.07 o 
  -2   2  16      243.94      247.94      7.46 o 
  -1   2  16      172.12      156.81      7.64 o 
   0   2  16       17.39       25.90      2.68 o 
   1   2  16        5.62        4.93      2.04 o 
   2   2  16      347.97      361.77      8.98 o 
   3   2  16      346.05      372.68     12.01 o 
   4   2  16        6.83       14.01      2.43 o 
   5   2  16       70.52       75.27      5.24 o 
   6   2  16        1.11       -2.76      2.54 o 
   7   2  16        4.38        5.60      3.75 o 
   8   2  16        8.75       12.18      5.15 o 
 -13   3  16       25.64       21.15      4.63 o 
 -12   3  16        0.34        4.41      2.80 o 
 -11   3  16       11.59        8.55      2.85 o 
 -10   3  16        0.00       -2.42      1.85 o 
  -9   3  16       20.75       25.59      3.35 o 
  -8   3  16        6.55        4.59      2.12 o 
  -7   3  16        5.41        5.18      2.06 o 
  -6   3  16       16.17       15.20      2.56 o 
  -5   3  16      110.42      101.62      5.18 o 
  -4   3  16        5.24        2.80      1.91 o 
  -3   3  16       78.85       77.92      5.76 o 
  -2   3  16      164.19      160.58      5.70 o 
  -1   3  16      116.13      116.07      5.76 o 
   0   3  16       11.56       15.93      2.37 o 
   1   3  16      134.89      159.33      5.52 o 
   2   3  16       18.55       18.10      2.42 o 
   3   3  16        0.07       -1.86      1.61 o 
   4   3  16        0.53        1.36      1.92 o 
   5   3  16        3.99        3.29      2.32 o 
   6   3  16       89.83       97.89      5.65 o 
   7   3  16        2.20       -0.02      2.51 o 
 -11   4  16       23.83       22.95      3.90 o 
 -10   4  16       24.10       30.06      3.74 o 
  -9   4  16        0.03       -0.68      2.22 o 
  -8   4  16      180.89      209.87     13.84 o 
  -7   4  16       27.37       38.60      4.09 o 
  -6   4  16       91.58       86.77      6.80 o 
  -5   4  16       39.33       43.84      3.72 o 
  -4   4  16       22.44       26.06      3.05 o 
  -3   4  16       22.02       25.54      2.62 o 
  -2   4  16       72.25       79.27      4.08 o 
  -1   4  16        6.66        9.95      2.29 o 
   0   4  16       19.29       24.00      2.96 o 
   1   4  16       77.19       77.66      4.21 o 
   2   4  16        2.91       -0.48      1.78 o 
   3   4  16      187.49      205.53      7.75 o 
   4   4  16        5.16       10.22      2.63 o 
   5   4  16        1.00       -1.01      2.38 o 
  -7   5  16      120.45      136.68      7.80 o 
  -6   5  16       74.29       75.60      6.27 o 
  -5   5  16       53.32       52.35      4.21 o 
  -4   5  16       43.62       41.19      4.24 o 
  -3   5  16       36.97       38.63      3.37 o 
  -2   5  16       11.00       11.50      2.16 o 
  -1   5  16        0.25        3.36      2.01 o 
   0   5  16       98.64      102.07      6.21 o 
   1   5  16       10.65       10.98      2.41 o 
 -14   1  17       25.17       32.90      8.01 o 
 -13   1  17       60.32       55.55     13.24 o 
 -12   1  17       51.79       58.79     10.31 o 
 -11   1  17       30.37       30.22      7.80 o 
 -10   1  17       22.54       13.80      6.01 o 
  -9   1  17        1.04       -1.70      4.11 o 
  -8   1  17       14.69       18.63      4.02 o 
  -7   1  17        0.49        2.20      2.21 o 
  -6   1  17       21.11       14.72      2.94 o 
  -5   1  17      539.21      538.47     16.00 o 
  -4   1  17      199.98      185.59      7.49 o 
  -3   1  17      160.49      151.74     10.22 o 
  -2   1  17       10.52       11.72      2.60 o 
  -1   1  17       40.27       37.73      3.78 o 
   0   1  17       54.15       48.71      4.19 o 
   1   1  17        1.09        0.94      2.36 o 
   2   1  17        8.66        7.44      3.53 o 
   3   1  17      132.41      146.63      8.69 o 
   4   1  17       16.32       14.42      4.29 o 
   5   1  17        0.48        0.95      3.44 o 
   6   1  17        0.65       -0.08      4.11 o 
   7   1  17       14.03       13.69      5.47 o 
   8   1  17        0.02        0.07      4.57 o 
 -13   2  17        2.59        5.03      5.75 o 
 -12   2  17      161.14      167.47     10.29 o 
 -11   2  17       28.03       32.21      8.21 o 
 -10   2  17       40.86       49.30      5.01 o 
  -9   2  17       55.03       49.15      6.77 o 
  -8   2  17        3.30        5.61      3.67 o 
  -7   2  17       13.23       13.40      2.53 o 
  -6   2  17      132.77      138.62      6.08 o 
  -5   2  17       21.11       18.57      2.67 o 
  -4   2  17      218.16      259.28      8.31 o 
  -3   2  17      294.75      268.61      7.19 o 
  -2   2  17      120.19      122.35      5.11 o 
  -1   2  17       51.22       47.20      3.37 o 
   0   2  17      186.49      188.80      5.99 o 
   1   2  17      286.67      287.77      7.86 o 
   2   2  17       78.09       73.82      3.94 o 
   3   2  17        8.27        4.24      2.28 o 
   4   2  17        0.30        1.86      2.96 o 
   5   2  17        0.91        2.08      3.12 o 
   6   2  17       51.07       65.85      7.94 o 
   7   2  17        1.53        1.88      6.96 o 
 -12   3  17        0.53       -0.05      2.86 o 
 -11   3  17       29.80       27.29      3.57 o 
 -10   3  17        7.17        5.29      2.52 o 
  -9   3  17      339.97      379.99     11.71 o 
  -8   3  17        2.43        1.14      2.65 o 
  -7   3  17      204.95      202.34      8.82 o 
  -6   3  17        1.67       -0.21      1.81 o 
  -5   3  17      120.39      124.15      6.81 o 
  -4   3  17       77.02       73.44      3.97 o 
  -3   3  17       76.31       88.34      4.97 o 
  -2   3  17       26.43       30.86      3.18 o 
  -1   3  17       53.41       75.42      4.23 o 
   0   3  17      119.74      128.15      5.53 o 
   1   3  17       18.85       25.23      2.69 o 
   2   3  17      130.89      136.77      5.42 o 
   3   3  17        0.11        0.14      1.84 o 
   4   3  17       63.49       61.65      4.83 o 
   5   3  17      119.90      129.98     12.02 o 
   6   3  17       72.51       80.43      6.24 o 
  -9   4  17        1.29        4.97      2.69 o 
  -8   4  17       84.86       80.02      5.20 o 
  -7   4  17       61.41       56.38      4.43 o 
  -6   4  17      263.45      292.07     12.58 o 
  -5   4  17       76.53       68.70      8.22 o 
  -4   4  17      384.55      417.13     10.93 o 
  -3   4  17        6.86        3.74      3.41 o 
  -2   4  17       65.33       62.12      5.73 o 
  -1   4  17       63.82       56.39      4.20 o 
   0   4  17        1.25        2.10      2.08 o 
   1   4  17       39.74       43.89      3.53 o 
   2   4  17       84.14       81.10      5.50 o 
   3   4  17      143.32      150.28      6.61 o 
 -13   0  18      159.20      121.90     25.55 o 
 -12   0  18        0.30        9.23     10.47 o 
 -11   0  18      160.99      148.68     26.47 o 
 -10   0  18      113.09      115.44     23.70 o 
  -9   0  18      171.49      168.38     26.78 o 
  -8   0  18       40.91       69.88     18.47 o 
  -7   0  18        0.05       12.31     10.16 o 
  -6   0  18      424.57      447.74     26.47 o 
  -5   0  18      177.00      200.57     20.47 o 
  -4   0  18      144.79      199.25     13.93 o 
  -3   0  18       27.57       27.88     14.62 o 
  -2   0  18      545.16      588.11     27.59 o 
  -1   0  18        1.85        1.13      4.43 o 
   0   0  18      355.68      409.20     42.79 o 
   1   0  18       15.70        7.70      5.22 o 
   2   0  18       46.96       43.21      7.97 o 
   3   0  18        1.09       -1.09      4.14 o 
   4   0  18      429.55      459.12     23.80 o 
   5   0  18      459.02      479.30     24.48 o 
   6   0  18        3.64        8.68      6.29 o 
   7   0  18      488.33      436.20     33.25 o 
 -13   1  18      153.65      175.41     15.97 o 
 -12   1  18       16.59       16.16      7.29 o 
 -11   1  18        0.88        6.36      5.97 o 
 -10   1  18       16.44       27.20      7.39 o 
  -9   1  18        0.18        2.73      5.02 o 
  -8   1  18      648.21      647.66     33.52 o 
  -7   1  18      253.53      258.02     17.06 o 
  -6   1  18       13.84       15.30      4.77 o 
  -5   1  18      122.47      132.36      7.40 o 
  -4   1  18       15.60       21.44      3.04 o 
  -3   1  18      251.18      264.33     11.41 o 
  -2   1  18      144.57      151.44      6.99 o 
  -1   1  18      259.83      281.35     12.24 o 
   0   1  18       20.04       22.95      4.31 o 
   1   1  18      138.11      166.06      9.38 o 
   2   1  18        5.70       10.12      3.92 o 
   3   1  18      427.66      480.43     17.28 o 
   4   1  18      505.01      480.11     17.31 o 
   5   1  18        0.66        5.73      3.91 o 
   6   1  18       41.89       43.97      7.18 o 
 -12   2  18       62.02      101.38     12.35 o 
 -11   2  18        0.43       -0.18      3.15 o 
 -10   2  18       22.67       23.36      3.83 o 
  -9   2  18        2.95        0.17      2.58 o 
  -8   2  18       21.99       18.48      3.55 o 
  -7   2  18      142.80      158.95     10.05 o 
  -6   2  18       22.79       20.43      3.67 o 
  -5   2  18      211.73      189.18      6.47 o 
  -4   2  18      218.03      214.66      9.81 o 
  -3   2  18       45.31       27.51      3.15 o 
  -2   2  18       69.49       77.77      4.32 o 
  -1   2  18       14.56       17.78      2.67 o 
   0   2  18      132.23      150.38      7.34 o 
   1   2  18      151.94      145.42      8.08 o 
   2   2  18       65.43       86.58      6.66 o 
   3   2  18       13.17       12.94      3.34 o 
   4   2  18        4.26       -1.60      4.24 o 
   5   2  18        0.07       -5.12      3.60 o 
   6   2  18       21.08       10.30      5.31 o 
 -10   3  18        0.29        1.23      2.29 o 
  -9   3  18      123.46      152.79      7.07 o 
  -8   3  18       40.73       63.05      4.64 o 
  -7   3  18        8.63        8.80      3.07 o 
  -6   3  18        3.61        3.61      2.16 o 
  -5   3  18       23.49       21.14      2.64 o 
  -4   3  18        2.11        1.95      1.69 o 
  -3   3  18       31.81       27.46      2.85 o 
  -2   3  18       16.66       19.46      4.96 o 
  -1   3  18       85.36       90.87      5.15 o 
   0   3  18       97.91       98.97      4.54 o 
   1   3  18        0.09        0.32      1.83 o 
   2   3  18        0.67        2.13      1.86 o 
   3   3  18       16.04       23.94      3.22 o 
   4   3  18       27.51       37.51      6.77 o 
  -7   4  18       43.49       41.93      4.05 o 
  -6   4  18       99.40      129.55      6.43 o 
  -5   4  18       99.07      107.29      5.79 o 
  -4   4  18        0.43       -1.15      1.65 o 
  -3   4  18        0.85       -1.21      1.67 o 
  -2   4  18        1.16        0.20      2.05 o 
  -1   4  18        0.02       -0.58      1.98 o 
   0   4  18       29.87       43.03      3.62 o 
   1   4  18       10.86       13.50      3.44 o 
 -12   1  19       17.55       34.88     12.47 o 
 -11   1  19       38.30       48.50     11.70 o 
 -10   1  19        3.70        5.42      7.01 o 
  -9   1  19       33.56       29.40      9.36 o 
  -8   1  19        2.95        8.85      6.77 o 
  -7   1  19      299.15      287.17     16.05 o 
  -6   1  19       41.32       43.11      7.91 o 
  -5   1  19       50.14       52.04      7.19 o 
  -4   1  19       72.04       84.03      8.65 o 
  -3   1  19      130.29      146.73      8.78 o 
  -2   1  19      191.81      219.04     14.27 o 
  -1   1  19       16.41       22.17      4.50 o 
   0   1  19       20.43       21.73      4.33 o 
   1   1  19       82.90       83.59      8.31 o 
   2   1  19        0.61        0.25      3.37 o 
   3   1  19        2.01        0.50      3.38 o 
   4   1  19        1.04        2.21      3.67 o 
   5   1  19      140.06      127.41     10.48 o 
 -11   2  19       83.77      127.51     24.51 o 
 -10   2  19       80.42       84.49     16.51 o 
  -9   2  19        0.01        3.20      5.10 o 
  -8   2  19        0.55       -1.78      4.44 o 
  -7   2  19        0.05       -1.79      2.76 o 
  -6   2  19       95.85      102.29      9.08 o 
  -5   2  19      539.95      535.37     19.68 o 
  -4   2  19       74.09       74.51      8.97 o 
  -3   2  19      135.04      147.35      8.22 o 
  -2   2  19        6.33        3.22      2.64 o 
  -1   2  19       90.75       79.43      5.46 o 
   0   2  19       16.64       21.52      4.06 o 
   1   2  19      172.39      191.34      8.62 o 
   2   2  19       14.36       17.07      4.59 o 
   3   2  19       40.18       38.56      5.93 o 
   4   2  19      104.01      118.89     11.04 o 
  -9   3  19       60.57       58.80      8.07 o 
  -8   3  19       35.24       24.16      4.42 o 
  -7   3  19       29.87       34.10      6.49 o 
  -6   3  19       23.56       20.36      3.34 o 
  -5   3  19       27.26       27.57      4.59 o 
  -4   3  19      227.41      239.85      7.80 o 
  -3   3  19       69.13       61.04      5.85 o 
  -2   3  19      281.13      277.48      9.82 o 
  -1   3  19       39.32       37.24      3.79 o 
   0   3  19       40.55       44.36      4.95 o 
   1   3  19       46.40       57.11      3.99 o 
   2   3  19       15.88       28.07      4.56 o 
 -11   0  20       19.67       34.17     15.39 o 
 -10   0  20        0.07        0.31      9.23 o 
  -9   0  20       32.75       34.17     15.08 o 
  -8   0  20       27.93       18.47     12.01 o 
  -7   0  20        0.15        8.00     10.16 o 
  -6   0  20      184.40      170.85     26.47 o 
  -5   0  20        0.00        0.68      4.51 o 
  -4   0  20      182.10      190.90     14.63 o 
  -3   0  20       63.42       79.71     12.16 o 
  -2   0  20      197.14      186.75     14.52 o 
  -1   0  20       67.91       74.10      9.62 o 
   0   0  20        3.15       20.22      8.47 o 
   1   0  20      349.93      387.80     22.00 o 
   2   0  20      121.84      138.63     13.01 o 
   3   0  20      316.67      326.13     20.03 o 
 -10   1  20        2.68       -1.16      6.27 o 
  -9   1  20       83.47       88.58     14.91 o 
  -8   1  20        6.59       14.69      7.90 o 
  -7   1  20      167.17      197.50     15.63 o 
  -6   1  20       20.43       11.83      7.43 o 
  -5   1  20        1.36        5.79      4.07 o 
  -4   1  20        0.95       -3.70      5.80 o 
  -3   1  20      154.92      144.39     14.48 o 
  -2   1  20      200.47      220.27     11.25 o 
  -1   1  20      132.39      148.60      9.23 o 
   0   1  20       10.28        7.03      4.00 o 
   1   1  20       41.59       41.51      7.64 o 
   2   1  20       68.77       64.81      6.84 o 
   3   1  20       28.83       34.09      5.69 o 
  -9   2  20       17.31       27.79      9.51 o 
  -8   2  20        9.08       13.72      5.58 o 
  -7   2  20        1.00       -0.21      4.16 o 
  -6   2  20      119.12      123.43     10.09 o 
  -5   2  20      350.60      335.41     13.58 o 
  -4   2  20       30.78       24.64      4.13 o 
  -3   2  20       55.24       51.90      5.61 o 
  -2   2  20        4.29        0.74      2.82 o 
  -1   2  20       33.15       28.91      5.24 o 
   0   2  20       12.97       17.07      7.47 o 
   1   2  20        9.21        9.14      4.46 o 
   2   2  20        3.13        3.61      4.44 o 
  -6   3  20        1.62       -0.50      2.68 o 
  -5   3  20        5.43        1.98      3.65 o 
  -4   3  20        7.87        9.40      2.93 o 
  -3   3  20        9.14       12.59      3.48 o 
  -2   3  20        3.80        5.91      3.17 o 
  -8   1  21       17.82       27.44      9.67 o 
  -7   1  21        2.63       12.27      8.93 o 
  -6   1  21       39.81       44.18      9.03 o 
  -5   1  21       60.88       52.02      9.14 o 
  -4   1  21       50.49       74.16      8.96 o 
  -3   1  21       54.47       67.33     13.62 o 
  -2   1  21       48.41       46.92      6.04 o 
  -1   1  21        4.57        4.33      4.03 o 
   0   1  21       29.80       43.61      6.09 o 
  -6   2  21       21.15       20.28      6.09 o 
  -5   2  21      350.92      414.56     29.62 o 
  -4   2  21      124.19      141.75     11.94 o 
  -3   2  21       12.01       16.01      5.47 o 
  -2   2  21       15.92       22.95      6.15 o 
                                                 
